# Supplementary material for: Chitinase-3-like 1 regulates TH2 cells, TFH cells and IgE responses to helminth infection
Source: Front Immunol. 2023 Jul 27;14:1158493. doi: 10.3389/fimmu.2023.1158493 (PMC10415220; doi:10.3389/fimmu.2023.1158493)
Supplement: Supplementary file 8 [file Table_1.xlsx]

## Sheet: Curtiss21_RNAseq_data
gene	WT_Expt_1_Infection_1	WT_Expt_2_Infection_1	WT_Expt_3_Infection_1	WT_Expt_1_Infection_2	WT_Expt_2_Infection_2	WT_Expt_3_Infection_2	WT_Expt_1_Infection_3	WT_Expt_2_Infection_3	WT_Expt_3_Infection_3	Chi3l1_KO_Expt_1_Infection_4	Chi3l1_KO_Expt_2_Infection_4	Chi3l1_KO_Expt_3_Infection_4	Chi3l1_KO_Expt_1_Infection_5	Chi3l1_KO_Expt_2_Infection_5	Chi3l1_KO_Expt_3_Infection_5	Chi3l1_KO_Expt_1_Infection_6	Chi3l1_KO_Expt_2_Infection_6	Chi3l1_KO_Expt_3_Infection_6	log2_Fold_Change_WT_over_KO	p_Value	FDR	FDR_lt_5pct	FDR_lt_5pct_1point3fold	FDR_lt_5pct_2fold
'0610007P14Rik'	6.436	7.532	7.209	6.899	7.263	7.066	6.93	7.656	7.42	6.055	7.147	7.144	7.17	7.798	7.607	6.995	7.117	6.891	4.51736e-05	0.999065	0.999776	0	0	0
'0610009B22Rik'	7.089	8.097	7.519	8.038	7.764	7.446	7.295	7.455	8.056	6.613	7.652	8.014	5.523	8.321	6.792	4.682	9.079	7.642	0.0842443	0.336474	0.59505	0	0	0
'0610009O20Rik'	18.574	18.015	20.96	18.46	19.725	21.589	18.17	18.21	21.529	18.097	18.929	21.662	19.431	18.127	21.147	19.312	19.541	20.362	-0.0217319	0.512874	0.737529	0	0	0
'0610010F05Rik'	1.962	2.839	2.555	2.29	2.271	2.522	2.329	2.448	2.352	2.352	2.493	2.264	2.755	2.314	2.214	1.719	2.585	1.994	0.0465283	0.545173	0.760575	0	0	0
'0610010K14Rik'	2.386	1.95	2.481	2.213	2.143	2.19	2.529	2.32	2.361	2.377	2.269	2.445	2.188	2.532	2.232	2.032	2.577	2.106	-0.0200726	0.77041	0.897709	0	0	0
'0610012G03Rik'	9.832	10.316	8.763	7.334	10.277	9.846	8.432	9.104	9.433	8.995	8.881	10.249	10.272	10.374	11.529	10.55	9.116	10.448	-0.129942	0.0541408	0.198994	0	0	0
'0610030E20Rik'	5.767	6.519	6.834	6.585	5.813	6.533	6.929	5.715	6.777	5.109	6.515	7.452	5.413	6.106	7.43	5.396	6.764	7.207	-0.00122088	0.982924	0.993439	0	0	0
'0610037L13Rik'	3.633	3.889	3.763	4.075	3.789	3.988	3.523	4.007	4.001	3.859	3.585	4.149	3.749	4.094	3.584	4.369	4.018	3.685	-0.0275007	0.525249	0.747031	0	0	0
'1110004E09Rik'	5.975	5.727	6.581	6.157	5.932	6.754	6.262	6.6	7.243	6.591	5.798	6.218	6.874	6.883	6.141	6.829	6.033	5.788	0.000303261	0.995597	0.999402	0	0	0
'1110008F13Rik'	12.561	15.36	13.245	12.774	15.245	12.861	11.932	13.852	12.945	12.892	13.521	12.733	16.17	15.768	14.22	15.104	14.013	13.087	-0.090425	0.0693501	0.231601	0	0	0
'1110008L16Rik'	1.959	2.091	2.132	2.005	1.837	1.69	2.204	1.967	1.762	2.165	2.025	1.799	2.01	1.753	1.713	1.747	1.907	1.399	0.0874606	0.180145	0.415435	0	0	0
'1110008P14Rik'	8.757	9.385	9.211	8.965	9.235	10.255	7.964	8.667	9.091	9.304	9.023	9.3	9.561	8.675	9.757	9.284	8.994	9.546	-0.0418578	0.33744	0.59555	0	0	0
'1110012L19Rik'	11.502	11.115	10.86	11.302	11.935	11.005	10.507	11.827	10.449	11.08	10.075	11.646	10.774	10.143	13.232	9.244	11.914	10.888	0.00513546	0.938471	0.976373	0	0	0
'1110032A03Rik'	1.287	1.536	1.333	1.076	1.545	1.331	1.41	1.506	1.443	1.292	1.192	1.057	1.425	1.295	0.937	1.37	1.164	0.764	0.252469	0.00432612	0.0336461	1	0	0
'1110032F04Rik'	2.789	2.221	3.275	2.227	2.254	2.771	2.794	2.531	2.997	2.612	2.535	2.956	1.672	2.337	2.496	2.496	1.865	2.513	0.147356	0.122509	0.33385	0	0	0
'1110034G24Rik'	3.945	4.688	3.845	4.716	4.184	4.541	4.248	4.386	4.477	4.994	4.166	5.258	4.086	5.105	4.715	6.122	5.695	4.457	-0.204029	0.00794369	0.052572	0	0	0
'1110037F02Rik'	26.86	27.671	26.667	27.515	28.359	26.838	28.343	27.18	26.864	27.396	27.778	28.113	26.666	27.455	26.912	26.427	28.208	27.774	-0.0150342	0.487773	0.718248	0	0	0
'1110038F14Rik'	35.309	40.703	40.552	33.519	40.7	45.854	35.584	42.757	39.987	39.074	33.597	38.52	38.578	36.088	39.869	39.367	36.229	37.087	0.0580397	0.232127	0.480038	0	0	0
'1110051M20Rik'	5.378	6.344	5.612	5.253	5.658	6.067	5.47	6.171	5.985	5.938	5.677	6.268	5.927	5.312	6.292	5.944	5.636	5.426	-0.0269607	0.546534	0.761017	0	0	0
'1110059E24Rik'	2.582	3.107	2.775	2.496	2.868	2.38	2.701	3.504	2.833	2.744	2.447	2.429	2.771	2.938	2.449	2.686	2.668	2.158	0.107691	0.0924387	0.281223	0	0	0
'1110059G10Rik'	3.805	4.457	4.262	3.532	4.725	3.836	3.696	3.987	3.676	3.331	3.856	3.33	3.862	4.156	3.348	4.239	3.464	3.096	0.134449	0.0369948	0.155656	0	0	0
'1190002N15Rik'	21.777	22.231	21.548	22.42	21.545	20.436	24.082	21.653	19.866	22.75	21.492	23.026	19.056	23.261	21.427	20.777	22.38	22.728	-0.0227779	0.597623	0.795433	0	0	0
'1500011B03Rik'	13.488	16.313	13.641	15.467	15.132	13.743	14.214	15.525	13.482	11.988	14.074	15.361	13.469	15.5	15.081	15.356	15.9	15.004	-0.0265646	0.629169	0.816318	0	0	0
'1500011K16Rik'	23.311	22.821	23.615	25.36	27.406	24.738	27.84	25.241	22.348	23.373	21.132	21.261	23.64	20.275	21.012	25.728	25.408	18.719	0.143254	0.0111383	0.067501	0	0	0
'1600002H07Rik'	1.782	1.977	2.08	1.201	1.557	1.72	1.909	1.837	1.811	1.55	1.64	1.867	2.035	1.541	1.765	1.629	1.33	1.537	0.0802006	0.364653	0.616492	0	0	0
'1600002K03Rik'	12.316	9.142	11.683	12.484	11.215	12.235	10.851	12.326	12.692	10.529	12.193	13.136	9.82	9.863	13.472	13.785	10.897	12.945	-0.0256999	0.754943	0.890703	0	0	0
'1600012H06Rik'	2.992	4.459	3.686	3.099	3.919	3.71	3.564	3.94	4.114	2.808	3.499	3.934	3.229	3.651	4.031	3.352	3.481	3.638	0.0629769	0.220269	0.467586	0	0	0
'1700001O22Rik'	0.743	0.843	0.713	0.975	0.961	1.018	0.801	1.04	0.952	1.001	0.719	0.802	1.061	1.017	0.634	0.733	0.831	0.715	0.0907617	0.402464	0.651211	0	0	0
'1700010I14Rik'	2.171	2.753	2.167	2.277	2.406	2.036	2.55	2.186	2.465	2.538	2.456	2.512	2.284	2.56	2.12	2.39	3.044	2.39	-0.10516	0.159274	0.389547	0	0	0
'1700017B05Rik'	14.656	16.426	15.029	14.125	14.046	15.843	14.118	13.91	15.823	14.468	12.909	16.113	12.797	14.149	15.554	15.931	13.618	16.115	0.0153415	0.724753	0.873606	0	0	0
'1700019D03Rik'	1.653	1.707	1.864	1.539	1.852	1.662	1.745	2.065	1.642	2.136	2.245	2.234	2.044	2.132	1.87	1.9	2.269	2.018	-0.272703	2.52839e-05	0.000474718	1	0	0
'1700021F05Rik'	5.958	6.035	6.562	5.312	5.178	6.586	5.733	6.022	5.526	6.812	5.268	5.33	5.865	6.04	5.962	4.642	5.876	6.248	0.0203306	0.78725	0.904773	0	0	0
'1700030K09Rik'	2.901	3.147	3.539	3.379	3.467	3.633	2.889	3.752	3.749	3.336	2.797	2.908	3.086	3.143	2.957	3.258	3.234	2.563	0.158262	0.0207211	0.105631	0	0	0
'1700037C18Rik'	0.676	0.732	1.094	0.608	1.049	1.062	0.958	1.086	1.012	1.099	0.851	0.957	1.203	0.997	0.938	1.072	1.005	0.886	-0.124201	0.297592	0.553505	0	0	0
'1700037H04Rik'	4.336	4.856	4.518	3.761	5.282	5.114	4.207	5.235	4.732	5.099	4.217	5.043	5.123	5.147	5.252	4.8	4.908	4.855	-0.0942623	0.0877523	0.270222	0	0	0
'1700056E22Rik'	2.849	2.698	3.072	2.597	2.98	3.37	2.43	3.395	2.833	3.248	2.356	1.577	2.73	2.396	1.616	3.148	1.619	1.47	0.42543	0.00175605	0.0163401	1	1	0
'1700066M21Rik'	2.674	3.096	2.827	2.559	2.955	2.884	2.873	3.231	2.757	2.325	3.048	3.546	2.826	3.86	3.329	2.739	3.249	3.156	-0.135877	0.0409989	0.165847	0	0	0
'1700109H08Rik'	1.487	1.571	1.324	0.971	1.77	1.182	1.348	1.198	1.151	2.385	1.673	1.159	1.866	1.562	1.179	1.946	0.851	1.072	-0.162556	0.250825	0.501886	0	0	0
'1700123O20Rik'	19.442	18.089	17.223	20.744	18.893	18.947	19.411	16.451	19.331	16.24	20.026	20.681	16.391	18.381	19.715	15.922	17.729	21.632	0.00517003	0.933642	0.974635	0	0	0
'1810009A15Rik'	1.362	1.275	1.569	1.44	1.296	1.526	2.007	1.591	1.626	1.156	1.161	1.679	1.347	1.394	1.522	1.13	1.469	1.541	0.120004	0.24315	0.493476	0	0	0
'1810013L24Rik'	19.182	19.604	19.288	21.141	19.214	18.445	21.448	19.757	18.444	17.292	22.519	20.849	16.132	20.64	20.146	17.73	22.473	20.455	-0.0199973	0.721567	0.871577	0	0	0
'1810022K09Rik'	9.089	10.851	9.329	10.97	10.831	8.52	10.481	9.652	9.097	8.797	9.104	9.033	8.742	9.853	8.783	9.3	10.255	8.891	0.0829787	0.0931911	0.282556	0	0	0
'1810026J23Rik'	26.488	23.017	19.512	23.425	23.83	21.006	21.78	22.671	20.052	24.262	23.222	21.481	25.667	25.199	20.006	23.563	24.295	20.254	-0.0530996	0.150953	0.37769	0	0	0
'1810030O07Rik'	27.93	26.742	26.798	27.95	28.786	28.236	28.449	27.486	27.018	28.071	27.508	29.988	25.901	28.779	28.477	27.107	28.509	28.124	-0.0304324	0.332767	0.590826	0	0	0
'1810032O08Rik'	2.997	3.272	3.669	3.292	3.426	3.812	3.497	3.291	3.303	3.134	2.498	3.134	3.134	2.754	2.726	2.662	3.412	2.826	0.203018	0.00381552	0.0303455	1	0	0
'1810037I17Rik'	20.261	22.528	21.311	20.936	22.233	22.247	21.184	22.771	20.768	18.888	22.555	21.515	21.77	24.594	23.647	19.947	23.839	20.246	-0.0294149	0.486603	0.717382	0	0	0
'1810043G02Rik'	0.866	0.758	0.794	0.831	0.652	0.864	0.716	0.761	0.839	0.765	0.928	0.734	0.859	0.839	0.667	1	0.704	0.701	-0.0178405	0.819875	0.920269	0	0	0
'1810043H04Rik'	8.902	10.24	9.878	9.057	10.523	10.382	9.287	10.488	10.54	9.25	8.71	9.44	10.412	9.911	9.497	10.047	9.313	9.773	0.0389135	0.484295	0.7158	0	0	0
'1810049J17Rik'	17.446	17.152	18.273	13.541	13.355	14.589	15.26	15.987	18.219	17.346	15.677	16.766	12.874	14.474	16.165	16.749	14.935	14.926	0.0372442	0.662895	0.837135	0	0	0
'1810055G02Rik'	4.591	5.086	5.732	4.654	4.841	5.877	5.009	4.727	5.64	4.795	3.849	5.403	4.929	4.412	5.494	5.292	4.444	5.108	0.0678274	0.318418	0.576781	0	0	0
'2010107E04Rik'	125.666	134.986	118.351	127.433	130.901	115.521	131.008	132.052	116.329	118.638	116.479	119.17	121.403	131.068	123.701	121.526	125.838	109.351	0.0434241	0.214422	0.45981	0	0	0
'2010107G23Rik'	0.486	0.68	0.792	0.658	0.703	0.646	0.501	0.628	0.731	0.478	0.414	0.426	0.341	0.511	0.53	0.577	0.376	0.401	0.527229	1.22252e-05	0.000250452	1	1	0
'2010111I01Rik'	3.679	3.117	3.244	3.681	3.018	3.129	3.643	3.048	3.395	2.281	2.482	2.728	2.189	2.719	2.806	2.205	2.878	2.858	0.36028	1.6247e-07	4.94129e-06	1	0	0
'2010300C02Rik'	0.449	0.793	0.426	0.611	0.507	0.502	0.541	0.664	0.47	0.522	0.817	0.419	0.725	0.814	0.35	0.605	0.878	0.376	-0.124509	0.297074	0.552959	0	0	0
'2010315B03Rik'	2.414	3.409	3.33	2.486	3.419	3.618	3.078	3.632	3.44	3.222	2.904	3.031	2.949	2.925	2.937	2.812	3.092	2.785	0.0981538	0.127907	0.342653	0	0	0
'2210013O21Rik'	3.593	5.375	4.771	4.662	4.89	4.422	4.748	4.269	4.584	3.872	4.282	4.256	4.527	5.692	4.41	4.193	4.127	4.352	0.0423615	0.558103	0.769714	0	0	0
'2210016F16Rik'	23.23	28.14	25.996	23.34	26.157	27.349	22.341	25.717	24.579	24.53	23.917	23.611	25.524	25.431	25.313	24.637	22.75	22.11	0.0477211	0.25799	0.510695	0	0	0
'2210016L21Rik'	8.205	7.922	9.297	8.298	8.719	9.53	8.656	7.768	8.473	9.112	6.882	8.68	8.418	7.494	8.77	8.944	6.746	8.914	0.0487801	0.25727	0.509473	0	0	0
'2300009A05Rik'	2.202	3.232	2.192	1.914	2.662	2.676	2.306	2.473	2.459	2.204	2.415	2.654	2.36	2.319	2.4	2.417	2.83	2.427	-0.0195778	0.801989	0.911386	0	0	0
'2310009B15Rik'	2.295	2.244	2.593	2.076	2.024	2.573	2.793	2.578	2.707	2.322	2.221	2.185	2.395	2.447	2.161	1.831	2.431	2.19	0.114421	0.202361	0.444013	0	0	0
'2310011J03Rik'	24.791	29.736	28.377	24.235	28.235	32.172	23.189	29.033	27.31	27.69	25.639	27.923	26.872	29.101	29.157	32.939	23.035	27.151	-0.0254924	0.678423	0.846127	0	0	0
'2310022A10Rik'	4.584	4.392	4.79	4.559	4.436	5.356	4.101	4.641	5.068	4.748	4.739	4.701	4.71	4.673	5.119	4.522	4.212	4.503	-0.0057823	0.892909	0.956279	0	0	0
'2310022B05Rik'	6.502	7.581	6.381	6.06	6.235	6.581	6.38	6.324	6.432	5.423	6.531	6.417	6.832	6.386	6.772	6.053	6.417	6.175	0.0223295	0.667705	0.84	0	0	0
'2310033P09Rik'	32.866	30.456	33.984	29.313	31.191	34.481	34.091	31.311	34.185	31.738	24.939	33.673	31.353	28.813	31.977	31.048	27.219	32.976	0.0810825	0.0326653	0.143059	0	0	0
'2310035C23Rik'	5.925	6.298	6.159	5.7	6.008	5.618	5.661	6.798	5.797	6.22	5.82	5.544	5.607	5.884	5.182	5.275	6.044	5.132	0.080696	0.0213181	0.107342	0	0	0
'2310036O22Rik'	190.233	212.383	204.926	186.923	206.846	208.172	182.676	210.393	206.194	190.776	192.807	191.704	203.34	205.778	211.208	199.994	187.582	204.631	0.00555715	0.856992	0.938681	0	0	0
'2310039H08Rik'	11.552	9.947	9.977	9.33	11.322	9.613	9.715	8.788	8.775	9.061	9.167	9.466	10.307	9.127	8.843	12.29	8.836	7.636	0.0653512	0.433455	0.678194	0	0	0
'2310057M21Rik'	5.998	5.953	5.719	5.518	6.545	6.062	5.399	6.161	6.213	6.114	5.405	6.04	5.62	5.842	5.267	6.229	5.226	5.285	0.0592836	0.332289	0.59051	0	0	0
'2310061I04Rik'	5.785	4.609	5.352	5.193	4.264	5.456	5.007	4.572	6.058	4.26	5.241	5.648	5.064	4.649	5.291	4.873	4.615	5.502	0.0251408	0.642835	0.825009	0	0	0
'2410004B18Rik'	6.096	5.759	4.764	5.167	4.929	4.888	5.337	5.303	4.469	4.627	5.424	5.035	5.204	5.766	5.252	5.94	5.024	4.923	-0.0264338	0.63266	0.817763	0	0	0
'2410015M20Rik'	81.644	88.327	79.371	85.294	86.563	81.331	84.649	81.621	82.527	76.979	80.608	75.156	82.11	80.397	80.726	79.857	82.346	75.699	0.063043	0.0416907	0.168162	0	0	0
'2410016O06Rik'	10.382	10.133	10.506	8.282	9.572	12.154	9.636	10.387	11.432	10.593	9.598	12.733	9.723	9.366	11.9	9.046	9.477	12.359	-0.0466192	0.372461	0.624083	0	0	0
'2410089E03Rik'	5.113	4.668	5.07	4.732	4.396	4.715	4.912	4.693	5.178	5.641	6.015	5.303	5.052	5.049	4.71	5.349	5.041	5.111	-0.129056	0.00441461	0.0341371	1	0	0
'2410131K14Rik'	4.575	4.201	4.557	4.361	4.776	4.626	4.541	4.224	4.114	4.351	3.808	4.737	4.509	4.197	4.542	4.129	4.428	4.27	0.0200396	0.668525	0.84	0	0	0
'2510002D24Rik'	9.863	10.925	11.45	9.816	11.064	12.692	10.603	11.245	10.684	11.178	9.46	11.748	11.19	10.967	10.733	11.343	11.487	11.219	-0.0256822	0.566848	0.774761	0	0	0
'2510009E07Rik'	1.448	2.081	1.594	1.696	1.653	1.941	1.766	1.817	1.837	1.578	1.342	1.505	1.363	1.622	1.691	1.424	1.404	1.639	0.207652	0.00794378	0.052572	0	0	0
'2510039O18Rik'	53.38	52.026	59.646	48.803	52.038	64.352	46.832	52.69	53.404	55.139	48.749	59.237	54.131	50.291	60.283	55.599	46.959	62.362	-0.0367076	0.361178	0.613501	0	0	0
'2610001J05Rik'	3.579	4.57	3.869	3.62	4.384	4.563	4.105	4.572	4.132	3.811	4.123	4.001	4.126	4.347	3.779	4.381	4.228	3.618	0.0280682	0.567896	0.775606	0	0	0
'2610002M06Rik'	5.302	6.195	5.963	5.637	6.347	6.071	5.71	6.586	6.023	5.688	6.147	6.104	5.346	5.716	6.054	6.175	5.949	5.692	0.0150903	0.687632	0.852511	0	0	0
'2610008E11Rik'	9.16	9.981	9.204	9.763	8.855	8.472	10.474	9.498	8.867	9.061	10.351	8.907	7.794	9.418	8.218	8.152	10.482	7.956	0.0610592	0.247142	0.497926	0	0	0
'2610020H08Rik'	1.429	1.395	2.079	1.721	1.446	1.726	1.759	1.6	2.11	1.537	1.797	1.77	1.558	1.883	1.657	1.405	1.659	1.609	0.0299801	0.696059	0.857129	0	0	0
'2610301B20Rik'	1.736	1.586	1.743	1.588	2.106	1.859	1.863	1.782	1.978	1.99	1.623	1.869	1.539	1.929	1.474	1.519	1.45	1.564	0.104961	0.20142	0.442561	0	0	0
'2610318N02Rik'	7.747	6.202	8.568	6.109	6.465	7.787	7.936	6.862	8.193	5.164	6.846	7.759	7.679	5.809	7.674	6.904	6.006	7.186	0.10113	0.19119	0.427887	0	0	0
'2610507B11Rik'	21.94	21.499	23.624	21.782	21.7	22.842	20.861	21.506	23.169	22.614	22.111	23.484	21.088	21.18	21.896	21.972	21.197	23.554	-0.0115424	0.621795	0.810989	0	0	0
'2610524H06Rik'	16.754	20.903	16.588	18.208	17.997	19.434	20.152	21.175	19.126	19.458	17.844	20.254	22.943	20.343	23.853	22.798	20.5	20.156	-0.157622	0.0263545	0.124538	0	0	0
'2700049A03Rik'	3.528	3.277	3.828	4.124	3.622	3.297	4.352	3.183	3.341	3.268	3.797	3.518	3.304	3.489	3.383	3.315	3.707	2.951	0.0696649	0.271282	0.526224	0	0	0
'2700060E02Rik'	63.94	66.037	66.05	66.042	68.414	64.24	68.562	67.839	61.77	64.447	62.411	62.44	69.425	67.257	64.862	63.267	67.482	61.48	0.0133201	0.623213	0.81189	0	0	0
'2700062C07Rik'	10.873	13.73	15.132	14.083	14.693	13.016	12.158	14.567	13.588	14.311	10.977	12.275	12.436	11.093	11.488	11.787	11.863	11.202	0.169844	0.0140846	0.0801325	0	0	0
'2700094K13Rik'	14.058	13.731	16.967	14.2	13.953	16.511	14.667	15.104	15.324	11.974	13.73	14.378	15.963	13.998	15.24	13.076	13.901	13.117	0.0913754	0.0604148	0.21186	0	0	0
'2700097O09Rik'	9	12.287	10.625	9.33	13.208	10.098	8.787	12.873	10.162	9.362	9.585	9.076	10.004	11.451	8.464	9.808	10.642	8.576	0.130116	0.00688292	0.0475626	1	0	0
'2810004N23Rik'	24.372	21.604	24.28	25.012	24.485	22.916	22.267	26.176	23.804	25.377	23.049	23.896	25.031	22.259	25.059	24.593	23.283	22.259	-0.00590898	0.890587	0.955283	0	0	0
'2810006K23Rik'	2.791	2.755	3.438	3.141	3.257	3.557	2.992	3.149	3.308	2.935	2.883	3.39	3.221	3.025	3.46	3.269	3.228	2.973	-0.00729913	0.911635	0.966045	0	0	0
'2810021J22Rik'	6.618	7.472	7.352	6.082	6.923	7.779	6.236	7.471	7.944	7.144	6.784	7.495	6.985	6.388	7.251	6.37	7.059	7.7	0.00423653	0.925051	0.971486	0	0	0
'2810403A07Rik'	6.564	6.902	6.903	6.258	6.916	6.93	6.977	6.569	7.077	6.24	7.59	7.659	6.409	6.906	7.416	6.24	7.301	7.594	-0.0623567	0.0725952	0.238438	0	0	0
'2810417H13Rik'	8.537	9.873	11.053	10.973	9.728	10.512	11.44	9.454	10.849	6.947	9.45	9.549	10.532	10.433	11.452	8.879	10.941	9.504	0.0664659	0.357661	0.610327	0	0	0
'2810428I15Rik'	8.83	11.056	9.802	8.11	10.173	9.682	8.308	10.778	9.802	9.655	8.904	10.172	10.278	9.57	9.757	10.062	9.077	9.769	-0.0274547	0.577582	0.781906	0	0	0
'2810474O19Rik'	3.539	4.175	3.556	3.642	4.129	3.691	3.692	4.17	3.552	3.683	3.646	3.859	3.506	4.14	3.623	4.187	3.921	4.093	-0.035917	0.368477	0.620068	0	0	0
'3010026O09Rik'	2.117	2.319	2.536	2.111	2.557	2.578	2.431	2.601	2.538	2.663	1.711	1.765	2.728	2.14	1.773	2.364	2.181	1.521	0.223095	0.0384437	0.159505	0	0	0
'3110001I22Rik'	3.774	3.145	2.786	3.378	2.293	2.042	2.939	2.537	3.321	2.387	3.522	3.753	2.6	3.715	3.304	3.16	3.766	4.007	-0.216865	0.0902245	0.276195	0	0	0
'3110002H16Rik'	6.578	6.344	6.719	6.461	5.964	6.582	6.363	6.082	6.547	6.518	6.326	7.276	6.224	7.059	6.338	6.092	6.544	6.985	-0.0542825	0.144083	0.368204	0	0	0
'3110009E18Rik'	1.288	1.512	1.872	1.803	1.804	1.486	1.627	1.602	1.6	1.803	1.8	2.101	2.156	2.112	2.082	2.352	2.162	1.791	-0.342685	0.000255067	0.00341499	1	0	0
'3110040N11Rik'	10.349	11.787	9.823	10.142	10.469	10.17	9.277	10.964	10.338	9.602	9.531	9.983	9.452	10.548	10.224	9.604	11.072	9.249	0.0514913	0.281521	0.537931	0	0	0
'3110043O21Rik'	1.603	1.97	1.598	1.626	1.645	1.495	1.674	2.07	1.486	1.61	1.682	1.477	1.403	1.606	1.456	1.831	1.556	1.532	0.0895851	0.16399	0.395971	0	0	0
'3110062M04Rik'	1.089	1.171	1.258	1.161	1.124	1.175	1.127	0.978	1.214	1.113	0.997	1.303	1.037	0.907	1.363	0.987	1.234	1.312	-0.0113426	0.870597	0.944663	0	0	0
'3110082I17Rik'	1.971	2.088	2.249	1.942	1.765	2.19	1.765	1.76	1.896	2.154	1.321	1.873	1.953	1.463	1.773	2.039	1.497	1.718	0.155548	0.0485528	0.185107	0	0	0
'3830406C13Rik'	8.404	7.827	8.797	8.471	8.903	7.3	9.442	8.866	8.648	8.446	7.854	8.165	8.016	8.443	7.746	6.685	8.741	7.445	0.0873218	0.0894448	0.274444	0	0	0
'4833420G17Rik'	48.481	47.335	50.995	44.947	49.276	46.592	48.08	50.668	47.51	46.65	49.704	47.588	50.225	49.505	44.076	47.085	52.774	44.225	-0.000840203	0.978537	0.992537	0	0	0
'4833439L19Rik'	8.968	8.774	9.201	9.241	9.963	9.333	8.947	9.398	9.624	7.849	9.112	9.483	9.557	9.077	9.39	8.835	9.308	9.941	0.00321287	0.934754	0.974936	0	0	0
'4921524J17Rik'	25.428	26.086	23.472	26.087	26.779	21.935	27.499	26.01	24.667	24.124	26.079	22.159	25.574	25.263	21.478	25.713	26.979	19.861	0.0621156	0.102028	0.299357	0	0	0
'4930402H24Rik'	1.709	1.447	1.909	1.647	1.678	1.738	1.768	1.654	1.768	1.759	1.787	1.844	1.692	1.784	1.715	1.423	1.781	1.755	-0.0295147	0.555969	0.767837	0	0	0
'4930427A07Rik'	4.81	5.046	5.118	4.813	4.934	5.475	5.204	4.578	5.765	4.126	5.286	5.896	6.121	6.08	6.124	5.002	5.067	5.41	-0.114297	0.0532415	0.19679	0	0	0
'4930430F08Rik'	2.062	2.984	2.456	2.221	2.995	2.976	2.439	2.675	2.363	2.812	2.766	2.649	2.842	2.613	2.351	2.629	3.112	2.44	-0.0786477	0.364237	0.61618	0	0	0
'4930453N24Rik'	3.282	3.763	3.51	3.312	3.492	3.334	3.437	3.578	3.36	2.945	3.108	3.863	3.228	3.036	3.658	3.371	3.334	3.438	0.0317077	0.526019	0.747688	0	0	0
'4930503L19Rik'	14.604	13.811	15.644	14.206	13.942	15.837	14.892	15.105	13.821	12.589	14.134	14.731	15.456	14.537	14.267	13.62	14.638	14.956	0.0233105	0.594375	0.793464	0	0	0
'4930523C07Rik'	3.87	4.116	4.13	3.575	3.885	4.434	4.247	4.409	4.176	2.947	2.907	2.654	2.31	2.626	2.499	2.874	2.467	2.251	0.640819	9.4326e-31	2.21307e-28	1	1	0
'4930539E08Rik'	0.88	1.126	0.91	0.857	1.268	1.15	0.972	1.435	0.862	0.98	1.08	0.944	0.953	1.207	0.741	1.004	0.667	0.804	0.157826	0.165131	0.397363	0	0	0
'4930579G24Rik'	5.802	5.339	5.743	6.317	4.518	4.593	5.955	5.12	5.2	4.002	5.878	5.01	5.848	5.748	5.631	5.292	6.088	5.466	-0.0210452	0.802491	0.911451	0	0	0
'4931406C07Rik'	2.966	3.035	2.749	3.035	3.532	2.725	2.695	2.947	3.173	2.993	2.819	2.291	2.687	2.819	2.497	2.474	3.008	2.271	0.169461	0.0223684	0.111098	0	0	0
'4931406P16Rik'	5.179	4.793	4.559	4.329	4.53	4.476	4.176	4.49	4.459	4.475	4.622	4.906	4.11	4.833	4.758	4.716	4.29	4.779	-0.0269084	0.567669	0.775411	0	0	0
'4931414P19Rik'	1.907	2.094	2.258	1.879	2.192	2.206	2.194	1.648	2.624	2.162	1.919	1.796	2.132	1.677	2.356	2.134	2.211	1.839	0.0584071	0.561833	0.771288	0	0	0
'4931428F04Rik'	0.957	1.068	1.63	1.023	1.288	1.451	1.265	1.062	1.783	0.975	1.209	1.235	1.738	1.107	1.164	1.376	0.969	1.18	0.0602782	0.638852	0.822155	0	0	0
'4932438A13Rik'	8.381	6.756	7.893	8.29	6.881	7.146	7.37	6.981	7.453	7.442	7.736	8.001	6.442	6.628	7.462	6.964	7.344	8.788	-0.00363471	0.946628	0.979428	0	0	0
'4933427D14Rik'	5.357	4.78	5.404	5.215	5.031	4.806	5.166	5.087	5.204	5.619	6.051	5.472	5.929	5.165	5.259	5.052	5.975	5.281	-0.121866	0.00339639	0.0276138	1	0	0
'5031439G07Rik'	2.791	3.409	3.296	2.989	3.201	3.552	2.76	3.207	3.207	3.146	3.269	3.179	2.982	3.439	2.981	3.041	3.232	3.37	-0.0201322	0.628743	0.815967	0	0	0
'5430403G16Rik'	2.559	3.123	3.005	2.79	2.545	2.636	3.569	3.124	3.095	2.681	2.686	2.787	2.571	2.945	2.504	2.966	2.831	2.758	0.0852201	0.238078	0.487953	0	0	0
'5730409E04Rik'	0.821	1.078	0.911	0.904	1.21	1.055	0.846	0.875	1.02	0.841	0.508	0.662	0.659	0.673	0.837	0.909	0.45	0.696	0.478783	0.000117232	0.00178272	1	1	0
'5730455P16Rik'	2.637	2.895	2.738	2.684	2.889	2.807	2.82	3.113	2.945	2.639	2.641	2.292	2.654	2.624	2.201	2.686	2.686	2.121	0.179296	0.000194406	0.00271582	1	0	0
'5730480H06Rik'	0.818	1.033	0.997	0.932	1.101	1.035	1.02	1.059	0.941	0.897	0.871	0.876	0.981	0.834	0.827	0.942	0.882	0.775	0.168263	0.0080413	0.0530114	0	0	0
'5730508B09Rik'	1.721	2.002	1.872	1.725	1.774	1.725	2.035	1.853	1.733	1.613	2.234	1.82	1.435	2.468	1.57	1.895	1.905	2.027	-0.0471293	0.598357	0.795816	0	0	0
'6030458C11Rik'	20.735	32.574	28.218	21.019	32.314	31.005	20.44	33.306	29.825	27.216	23.615	28.703	26.764	31.251	29.3	30.093	25.08	26.634	-0.0304177	0.730915	0.877271	0	0	0
'6330408A02Rik'	0.842	0.726	0.798	0.857	0.861	0.961	0.868	0.826	0.912	0.832	0.822	0.896	0.841	0.719	0.819	0.831	0.796	0.772	0.0506255	0.341431	0.598131	0	0	0
'8030462N17Rik'	13.047	12.51	11.51	11.046	11.271	10.853	11.86	12.556	10.272	12.137	12.231	11.205	10.474	12.857	11.798	11.229	11.949	11.509	-0.015348	0.744664	0.884727	0	0	0
'9030617O03Rik'	1.028	0.883	1.051	0.864	0.939	1.204	1.181	1.068	1.321	1.243	1.271	1.249	0.841	1.06	1.033	1.386	1.142	1.195	-0.132216	0.162987	0.394729	0	0	0
'9030624J02Rik'	6.739	7.431	7.228	7.301	7.438	7.386	7.002	7.445	7.013	8.062	7.535	7.097	7.565	7.658	7.191	7.402	7.211	6.972	-0.0457306	0.122306	0.333574	0	0	0
'9130011E15Rik'	7.589	8.507	8.439	7.548	6.986	8.473	9.42	8.619	8.133	8.581	8.156	7.745	8.48	7.79	8.271	8.518	7.34	6.963	0.031626	0.567165	0.775045	0	0	0
'9130023H24Rik'	2.043	2.523	2.696	2.284	2.247	2.69	2.507	2.578	3.355	2.768	2.884	2.279	3.006	2.384	2.361	2.314	2.046	2.118	0.0438055	0.649304	0.829205	0	0	0
'9330151L19Rik'	2.118	2.064	3.049	1.734	1.916	2.127	2.047	2.52	2.393	2.143	2.319	2.735	1.715	2.598	2.031	1.866	2.491	2.852	-0.057444	0.573512	0.779516	0	0	0
'9430015G10Rik'	5.167	4.837	6.11	5.221	5.06	6.19	5.359	5.25	6.268	4.839	5.236	6.215	5.094	5.102	5.762	4.847	5.584	5.556	0.0251493	0.477622	0.710949	0	0	0
'9430016H08Rik'	2.703	2.97	3.077	2.37	2.797	2.864	2.619	3.305	2.715	3.177	2.024	2.466	3.176	2.844	2.402	3.008	2.382	2.523	0.0828819	0.329772	0.587733	0	0	0
'9430038I01Rik'	0.721	0.733	0.929	0.789	0.83	0.741	0.558	0.73	0.921	0.722	0.608	0.569	0.636	0.611	0.532	0.722	0.621	0.551	0.323731	0.00058313	0.00677614	1	0	0
'9530068E07Rik'	18.61	19.692	20.567	18.559	20.485	19.832	19.158	20.56	18.942	19.062	18.829	19.891	18.524	18.997	19.672	20.111	19.646	19.373	0.00885108	0.726997	0.874975	0	0	0
'9930012K11Rik'	1.176	1.272	1.018	1.085	1.243	1.444	1.13	1.212	1.297	1.092	0.972	1.097	1.026	1.002	1.101	0.974	0.951	1.011	0.22186	0.0108201	0.0661832	0	0	0
'9930021J03Rik'	3.824	3.65	3.391	3.68	3.409	3.294	3.561	3.408	3.508	3.684	3.198	3.82	3.238	3.428	3.305	3.787	3.291	3.608	0.00348236	0.932965	0.974635	0	0	0
'A130010J15Rik'	0.823	0.802	0.898	0.752	0.856	0.856	0.878	0.929	0.904	0.899	0.857	0.919	0.749	0.765	0.941	0.747	0.95	0.846	-0.00487321	0.945684	0.979068	0	0	0
'A230046K03Rik'	7.406	7.258	7.291	7.511	7.693	7.337	6.736	7.754	7.364	7.052	7.8	8.483	6.932	8.058	7.971	7.59	7.963	7.935	-0.0837018	0.0170753	0.0925015	0	0	0
'A230050P20Rik'	11.737	10.531	13.036	9.576	10.921	12.321	10.341	10.943	12.776	11.13	8.783	12.213	11.092	8.916	11.074	11.25	9.642	10.848	0.0978845	0.0298052	0.134123	0	0	0
'A430005L14Rik'	5.669	5.238	5.698	5.952	5.585	6.023	5.213	5.406	5.46	5.379	4.662	5.664	5.513	5.11	5.789	5.231	5.444	5.634	0.0414725	0.379111	0.630675	0	0	0
'A430033K04Rik'	1.664	2.163	1.901	1.575	2.257	2.046	1.926	2.282	1.833	1.966	2.107	1.743	1.602	1.93	1.9	2.025	1.808	1.72	0.0644899	0.344014	0.599528	0	0	0
'A630001G21Rik'	21.594	25.269	23.01	22.716	24.115	21.855	23.353	22.561	23.183	24.584	25.801	21.821	28.88	26.653	21.463	23.335	27.794	20.956	-0.0963481	0.0318759	0.140476	0	0	0
'A830080D01Rik'	4.723	4.875	5.022	5.128	4.804	4.448	5.675	4.993	4.803	5.14	4.964	5.499	4.782	4.888	5.069	4.934	5.982	5.602	-0.0902234	0.0872883	0.269467	0	0	0
'AA415398'	2.101	2.143	1.547	2.12	1.725	1.813	1.82	2.209	1.716	1.72	1.473	1.88	1.474	2.269	1.705	1.524	1.594	1.706	0.14107	0.152984	0.380299	0	0	0
'AB124611'	9.653	10.657	9.006	9.083	10.16	8.99	9.147	10.471	9.585	8.817	8.783	8.211	8.927	9.642	7.687	8.569	8.622	7.912	0.158805	6.94601e-05	0.00111294	1	0	0
'AI314180'	10.838	10.672	10.671	11.394	9.81	9.788	11.76	10.369	10.511	10.457	11.259	11.332	10.108	10.063	10.373	9.6	11.151	11.026	-0.00558846	0.897009	0.958587	0	0	0
'AI413582'	13.365	14.701	13.935	11.525	14.16	14.495	12.767	15.019	14.307	12.619	13.42	14.494	12.766	12.808	14.455	12.763	13.087	13.83	0.0347245	0.37713	0.628804	0	0	0
'AI467606'	28.68	31.943	33.359	36.293	30.272	33.172	34.772	29.684	32.857	22.749	33.079	38.802	26.103	28.141	35.861	21.837	33.388	36.634	0.0834652	0.363607	0.615633	0	0	0
'AI597479'	8.284	9.529	9.87	8.705	9.398	8.629	10.039	9.557	9.009	8.296	9.722	10.353	8.175	10.264	10.598	8.862	9.755	10.228	-0.0666117	0.16889	0.401256	0	0	0
'AI606181'	1.617	2.693	2.087	2.131	2.488	1.833	2.028	2.371	2.156	1.71	2.421	2.318	1.795	2.522	2.033	1.808	2.343	2.167	-0.00797602	0.926717	0.971944	0	0	0
'AI837181'	21.161	23.099	21.851	20.728	22.91	23.759	20.301	22.679	22.22	21.793	20.986	25.288	21.81	21.203	22.638	23.561	21.778	24.717	-0.0494169	0.172973	0.406577	0	0	0
'AI846148'	11.732	11.658	12.524	11.214	11.314	13.663	11.195	11.501	13.616	11.743	11.205	12.445	11.092	11.105	12.055	12.708	10.533	12.08	0.0405199	0.30348	0.560822	0	0	0
'AI854703'	0.526	0.551	0.701	0.624	0.451	0.766	0.683	0.457	0.478	0.492	0.541	0.435	0.455	0.387	0.571	0.359	0.275	0.542	0.362866	0.00590337	0.0425544	1	0	0
'AI987944'	3.917	5.014	4.862	4.502	4.519	4.449	4.477	5.385	4.484	4.255	4.614	4.676	4.434	4.817	4.783	4.574	4.887	4.702	-0.0161987	0.726469	0.874817	0	0	0
'AK010878'	9.005	8.027	6.284	6.947	6.772	6.56	7.28	6.239	6.656	6.644	8.439	8.697	8.342	8.234	8.256	6.998	8.999	7.954	-0.204679	0.0111064	0.0673491	0	0	0
'AK157302'	25.919	27.647	24.917	24.519	26.772	23.922	25.212	24.715	24.06	25.587	25.084	25.794	23.627	25.667	25.229	26.121	25.032	25.143	-0.011233	0.751966	0.889524	0	0	0
'AU019823'	3.223	3.648	3.623	3.323	3.55	3.374	3.04	3.827	3.29	3.562	3.294	3.43	3.186	3.363	3.413	3.633	3.089	3.309	0.0199676	0.659853	0.836079	0	0	0
'AU022252'	1.705	2.084	1.968	1.89	1.963	1.976	1.818	2.026	2.037	1.849	2.343	2.002	1.842	1.815	2.215	1.899	1.938	2.084	-0.0518528	0.308126	0.566469	0	0	0
'AU040320'	11.546	11.603	12.46	11.62	11.981	13.645	11.682	11.4	12.939	12.369	12.221	13.554	13.091	12.378	12.574	12.802	12.793	13.426	-0.0926143	0.000869837	0.00939843	1	0	0
'AU041133'	1.693	2.011	2.288	1.83	2.058	1.857	2.431	1.834	1.626	1.778	1.758	1.46	1.537	1.604	1.4	1.536	1.893	1.339	0.298976	0.00113719	0.0117019	1	0	0
'AW011738'	22.953	22.539	24.951	20.46	24.482	25.007	19.391	25.315	25.335	24.859	27.142	27.676	19.795	24.098	28.072	21.254	23.057	28.259	-0.0983903	0.0483967	0.184783	0	0	0
'AW146154'	1.866	2.98	2.229	2.192	2.926	2.28	2.084	2.253	2.223	2.343	2.455	2.451	2.389	2.38	2.894	1.976	2.188	2.423	-0.0584125	0.45209	0.691208	0	0	0
'AW209491'	3.847	4.401	3.508	4.56	4.095	4.187	4.374	3.682	3.646	2.989	4.224	4.554	3.674	3.441	4.736	3.55	4.488	4.536	-0.0164069	0.857044	0.938681	0	0	0
'AW549877'	18.983	26.224	21.498	18.938	25.574	22.223	20.503	24.502	23.849	20.656	21.716	20.554	21.021	23.479	18.398	22.743	23.297	19.209	0.0678391	0.132186	0.349774	0	0	0
'AW554918'	1.02	0.98	1.056	0.972	1.04	0.983	1.202	1.006	1.017	1.087	0.854	1.103	0.864	1.066	0.966	0.949	1.104	0.975	0.0340502	0.577967	0.782018	0	0	0
'Aaas'	27.206	28.945	31.42	27.558	30.577	32.259	28.821	29.807	32.373	26.219	28.7	32.607	33.025	28.61	31.252	26.24	30.589	28.077	0.00582525	0.890621	0.955283	0	0	0
'Aacs'	8.888	8.308	10.314	8.999	8.828	9.896	8.488	8.758	10.215	8.563	9.427	10.386	8.96	8.211	10.239	8.754	8.699	9.617	-0.012135	0.72367	0.873149	0	0	0
'Aagab'	21.255	21.334	21.224	20.578	21.246	22.31	20.632	20.425	21.935	22.923	19.864	23.095	21.241	21.255	22.757	21.186	22.169	21.218	-0.0475365	0.139314	0.360979	0	0	0
'Aak1'	11.72	11.369	12.01	11.484	10.789	11.653	11.127	10.773	11.699	12.609	11.575	12.506	11.325	10.929	12.048	11.304	11.401	13.036	-0.0669158	0.0208701	0.106007	0	0	0
'Aamdc'	1.251	1.175	1.195	1.486	1.409	1.274	1.432	1.222	1.018	1.258	1.266	1.248	1.199	1.312	1.184	1.221	1.187	1.256	0.0228643	0.755004	0.890703	0	0	0
'Aamp'	28.063	28.734	26.495	26.879	28.21	27.424	26.233	28.388	26.659	28.771	27.365	26.842	28.623	26.796	25.303	28.259	27.255	26.053	0.00108959	0.963025	0.986874	0	0	0
'Aar2'	3.18	2.995	3.243	2.998	2.514	3.208	3.373	3.486	3.569	2.83	2.478	3.493	2.619	3.025	3.608	3.164	2.929	3.296	0.0506354	0.42158	0.668135	0	0	0
'Aars'	14.241	14.439	16.453	15.268	15.106	16.362	15.361	14.945	15.62	15.057	14.807	15.701	15.922	14.268	15.127	14.75	14.972	15.401	0.00802382	0.735409	0.879589	0	0	0
'Aars2'	6.464	6.683	8.606	6.672	6.347	7.826	7.43	6.232	7.655	6.696	5.887	6.807	7.249	5.535	6.058	6.547	5.632	5.824	0.175297	0.0015964	0.0151551	1	0	0
'Aarsd1'	1.424	1.559	1.949	1.325	1.56	1.832	1.326	1.361	1.63	1.559	1.233	1.758	1.557	1.357	1.263	1.505	1.613	1.393	0.0629428	0.496056	0.72489	0	0	0
'Aasdh'	0.899	1.136	1.221	0.888	1.195	1.075	1.127	1.069	1.241	1.041	1.181	1.07	1.248	1.136	1	0.946	1.257	0.984	-0.0122948	0.857634	0.938973	0	0	0
'Aasdhppt'	6.587	7.654	7.299	7.565	8.149	6.122	8.09	8.209	6.675	6.852	7.599	7.877	6.541	8.091	6.825	6.006	9.083	7.973	-0.0272944	0.672341	0.842263	0	0	0
'Aatf'	7.831	7.353	7.251	7.68	7.59	7.862	8.013	8.087	7.66	8.379	7.201	7.718	7.794	6.391	7.464	7.431	7.345	6.82	0.0477979	0.247154	0.497926	0	0	0
'Abat'	1.009	1.12	0.948	0.925	0.938	1.043	1.048	1.063	1.017	1.111	1.1	0.71	0.982	0.99	0.676	0.878	0.89	0.735	0.187709	0.0234226	0.11523	0	0	0
'Abca1'	1.13	1.365	1.095	0.867	1.144	1.211	1.236	1.446	0.967	1.074	1.034	1.154	0.831	0.826	0.781	1.354	1.194	1.193	0.131626	0.224391	0.471258	0	0	0
'Abca2'	22.022	21.415	25.056	21.262	20.482	24.691	20.416	22.852	26.196	25.065	22.759	23.806	23.415	21.653	22.411	22.186	21.296	23.017	-0.0217727	0.577496	0.781906	0	0	0
'Abca3'	8.274	8.182	8.942	7.551	7.991	8.717	7.811	7.919	9.098	8.43	9.073	9.045	8.889	8.648	8.72	8.026	8.842	9.181	-0.0925452	0.00249113	0.0216259	1	0	0
'Abca7'	32.136	26.495	36.843	31.227	28.058	33.215	30.724	27.244	35.125	30.104	30.75	33.188	31.366	28.321	31.514	26.188	29.193	32.643	0.0250269	0.549094	0.762921	0	0	0
'Abcb10'	1.87	2.73	2.466	2.1	1.914	2.445	1.955	2.276	2.506	2.031	1.698	2.037	2.203	2.097	1.972	2.363	1.633	2.024	0.157735	0.0601471	0.211524	0	0	0
'Abcb1a'	10.975	9.893	12.346	10.225	11.44	11.353	10.506	11.324	11.458	10.591	11.64	11.428	9.088	10.829	11.118	9.997	10.824	10.673	0.0415614	0.294056	0.550044	0	0	0
'Abcb1b'	2.193	1.986	2.079	2.046	1.908	1.994	2.229	2.047	1.852	2.228	1.823	2.056	1.919	2.072	1.993	1.933	2.155	1.808	0.0165639	0.735902	0.879726	0	0	0
'Abcb6'	0.767	0.957	0.846	0.746	0.949	0.9	0.875	0.921	0.955	0.867	0.771	0.704	0.834	0.814	0.774	0.954	0.868	0.713	0.11767	0.112085	0.317472	0	0	0
'Abcb7'	12.709	13.535	13.643	14.214	14.084	12.836	13.674	12.712	13.696	13.598	15.054	14.554	13.869	14.122	13.196	12.593	15.265	12.952	-0.0592246	0.117805	0.326632	0	0	0
'Abcb8'	4.27	3.9	4.626	3.978	4.303	4.854	3.986	3.932	4.736	4.105	3.816	4.268	4.352	3.672	4.54	4.195	3.903	3.601	0.0733167	0.104913	0.303527	0	0	0
'Abcb9'	18.681	19.115	20.307	18.747	17.444	21.649	18.125	17.46	21.326	16.554	15.469	17.215	16.837	14.217	17.086	16.29	14.131	17.637	0.239073	1.91493e-15	1.69998e-13	1	0	0
'Abcc1'	5.157	4.657	5.128	4.97	4.434	4.605	4.891	4.686	4.97	5.395	5.912	5.031	5.287	5.25	4.858	5.198	5.287	4.819	-0.120042	0.00300703	0.0252827	1	0	0
'Abcc10'	2.667	2.386	3.156	2.457	2.22	2.767	2.604	2.693	2.909	2.671	2.68	2.94	2.83	2.458	2.558	2.254	2.47	2.771	0.00256526	0.959708	0.985203	0	0	0
'Abcc3'	6.331	8.769	6.021	7.613	9.065	7.565	7.936	7.547	7.496	11.255	9.242	8.419	13.91	11.431	6.775	12.298	12.281	7.398	-0.428205	2.41492e-05	0.000456749	1	1	0
'Abcc4'	8.816	8.408	8.686	8.453	8.052	8.366	8.761	9.025	8.267	10.356	7.929	8.244	8.135	8.71	8.232	9.16	8.589	8.581	-0.0264736	0.541145	0.758419	0	0	0
'Abcc5'	6.754	6.523	7.092	7.24	6.653	7.106	6.513	6.568	7.058	7.362	7.813	7.507	7.989	7.593	7.267	6.856	7.515	7.434	-0.140861	1.84781e-05	0.00036344	1	0	0
'Abcd1'	16.175	15.453	17.56	15.423	15.689	17.708	15.542	15.147	17.164	16.953	16.298	18.828	16.766	15.682	18.624	15.873	15.357	18.415	-0.0777446	0.00274508	0.0235013	1	0	0
'Abcd3'	2.46	2.695	2.765	3.029	2.985	2.517	2.764	3.037	2.865	2.925	2.919	2.705	2.792	2.758	2.51	2.812	3.027	2.326	0.0116968	0.806935	0.913524	0	0	0
'Abcd4'	8.467	8.569	10.249	9.64	9.141	11.169	9.916	9.046	10.763	10.527	9.191	10.084	9.977	9.335	9.07	9.823	8.605	9.345	0.0087684	0.862482	0.94047	0	0	0
'Abce1'	34.811	35.596	33.291	36.016	34.958	31.725	36.999	33.949	31.331	32.445	34.317	35.202	29.998	32.898	33.806	31.062	36.101	35.417	0.0226409	0.593752	0.793303	0	0	0
'Abcf1'	34.198	29.602	34.683	32.547	29.301	35.311	32.986	30.299	35.985	33.701	30.501	35.21	32.534	30.963	34.851	33.643	30.324	34.179	-0.0145229	0.482037	0.71407	0	0	0
'Abcf2'	42.661	39.731	43.387	39.505	39.793	42.804	41.224	41.784	41.368	41.053	38.768	46.129	40.849	38.502	44.765	42.644	37.63	43.599	-0.0163675	0.559761	0.770369	0	0	0
'Abcf3'	14.377	14.602	14.324	13.499	13.799	14.67	13.54	13.604	14.007	15.087	13.845	14.806	14.495	14.272	14.339	13.317	14.181	14.202	-0.0351146	0.22567	0.472236	0	0	0
'Abcg1'	24.278	26.391	26.625	21.689	25.932	25.758	23.023	26.39	26.737	25.317	26.299	24.71	23.752	25.282	23.012	27.073	26.216	23.949	-0.00175979	0.963431	0.986874	0	0	0
'Abhd10'	2.954	3.062	3.336	2.973	2.856	3.103	2.991	3.251	3.592	2.957	2.95	2.753	3.429	3.413	3.049	3.065	2.979	2.396	0.058975	0.384401	0.634682	0	0	0
'Abhd11'	4.439	4.949	4.708	3.939	4.452	4.232	4.677	4.614	4.668	5.017	4.214	4.353	4.791	4.309	4.074	4.806	4.456	3.83	0.0233519	0.64786	0.828339	0	0	0
'Abhd12'	9.155	10.099	10.36	9.439	9.691	10.747	9.199	10.377	10.384	10.215	9.463	9.79	9.868	10.394	9.604	10.265	9.534	9.228	0.0105774	0.769144	0.897152	0	0	0
'Abhd13'	10.122	11.538	10.566	9.484	10.982	11.009	10.21	11.325	9.798	9.733	10.647	11.641	9.963	11.704	10.999	11.504	10.732	11.534	-0.0635974	0.104394	0.302742	0	0	0
'Abhd15'	1.35	1.062	1.34	1.434	1.32	1.06	1.244	1.153	1.377	1.112	1.193	1.352	1.093	1.153	1.275	1.14	0.924	1.357	0.0796036	0.433372	0.678171	0	0	0
'Abhd16a'	11.939	11.843	14.563	11.273	12.609	13.664	11.476	12.807	13.749	12.46	10.187	12.937	12.347	11.81	12.191	11.958	11.678	11.436	0.0795226	0.0523153	0.194094	0	0	0
'Abhd17a'	34.909	36.159	37.076	30.396	35.556	42.013	32.321	35.206	36.967	33.42	30.004	39.369	35.908	34.421	39.758	38.737	30.291	40.162	-0.0147899	0.751558	0.889378	0	0	0
'Abhd17b'	12.315	12.969	11.918	11.765	12.612	10.889	12.637	15.35	10.407	11.525	13.627	11.472	11.504	14.749	11.306	12.306	13.555	11.501	-0.015913	0.728538	0.87549	0	0	0
'Abhd17c'	44.374	39.439	44.274	39.436	42.452	40.993	39.438	43.938	35.11	47.77	47.712	39.917	44.957	48.443	42.917	41.82	41.082	46.482	-0.127756	0.0114311	0.0689783	0	0	0
'Abhd18'	1.625	1.648	1.519	1.785	1.502	1.462	1.757	1.733	1.419	1.504	1.883	1.618	1.703	1.889	1.698	1.746	1.889	1.516	-0.105749	0.0382789	0.158955	0	0	0
'Abhd2'	24.225	26.089	24.919	23.707	25.661	26.558	23.066	24.446	26.457	26.44	25.345	27.626	23.582	25.159	27.592	25.992	24.682	28.468	-0.0717548	0.0155156	0.0858452	0	0	0
'Abhd4'	9.958	12.322	10.996	10.051	11.148	11.417	10.479	11.458	10.807	11.105	10.294	10.985	10.607	10.954	10.18	10.259	10.912	9.719	0.0407677	0.241771	0.492437	0	0	0
'Abhd5'	2.601	3.327	3.207	2.763	3.13	3.094	2.984	3.196	2.959	3.044	3.107	2.978	3.178	3.334	2.676	3.036	3.005	2.997	-0.0141182	0.793409	0.907832	0	0	0
'Abhd6'	7.67	7.821	7.465	8.578	8.053	7.008	8.631	6.792	7.445	8.009	7.725	9.09	8.396	7.902	7.53	7.637	9.136	8.222	-0.10768	0.0656961	0.223539	0	0	0
'Abhd8'	124.447	137.148	139.237	114.973	131.228	157.457	117.977	128.498	143.498	127.261	112.603	145.267	128.551	122.65	150.888	144.575	105.091	154.595	-0.0032579	0.947338	0.979578	0	0	0
'Abi1'	13.854	14.831	13.338	13.896	14.438	12.82	14.464	14.522	13.018	14.253	14.061	13.602	13.768	14.51	13.067	14.062	14.816	13.394	-0.0163883	0.401311	0.650094	0	0	0
'Abi2'	3.893	4.216	4.111	3.963	4.017	3.814	4.295	4.082	3.966	4.394	4.526	4.318	3.95	4.609	4.19	3.991	5.055	4.285	-0.122016	0.00117701	0.0119724	1	0	0
'Abi3'	3.381	3.806	3.504	3.883	3.938	3.718	3.544	3.992	3.795	3.086	3.216	3.339	4.474	3.023	3.235	3.162	2.837	3.275	0.16571	0.013826	0.0791121	0	0	0
'Abl1'	7.931	7.481	8.356	7.835	7.386	8.249	7.362	7.467	8.155	8.702	8.26	8.289	8.463	7.987	7.964	8.149	7.281	8.013	-0.0674255	0.0259365	0.123596	0	0	0
'Abl2'	5.203	4.754	4.37	4.287	4.246	4.075	4.237	4.854	4.365	4.78	3.904	4.453	4.321	4.218	4.006	5.109	4.289	4.479	0.0213738	0.672724	0.842524	0	0	0
'Ablim1'	21.722	21.689	20.641	21.405	21.14	20.682	20.121	21.516	20.696	21.573	22.36	21.31	20.674	21.682	21.731	20.725	21.145	22.23	-0.039513	0.10962	0.31223	0	0	0
'Ablim2'	2.798	3.792	3.001	2.679	3.111	3.578	3.533	2.973	3.636	3.434	2.434	2.65	4.235	3.186	2.499	3.129	3.1	2.563	0.0970989	0.358253	0.610872	0	0	0
'Abr'	9.97	9.609	10.368	9.671	9.781	10.499	9.258	9.98	10.369	10.489	9.872	10.818	9.969	10.362	10.836	9.753	10.077	11.092	-0.0690037	0.0030787	0.0258191	1	0	0
'Abracl'	80.866	89.356	90.9	91.402	89.72	86.118	94.98	88.23	80.968	85.728	85.568	83.36	87.612	93.18	90.798	85.259	96.246	86.66	-0.0139011	0.708461	0.865016	0	0	0
'Abt1'	27.179	20.32	18.144	24.244	20.882	20.959	24.045	21.768	18.282	21.131	19.036	18.617	19.813	22.483	18.788	20.98	20.015	17.005	0.125084	0.0210586	0.106589	0	0	0
'Abtb1'	6.571	7.69	8.109	6.432	7.503	8.13	6.877	8.114	8.316	7.583	7.299	7.444	7.78	6.773	7.208	7.42	6.738	6.959	0.0423046	0.355316	0.608601	0	0	0
'Abtb2'	45.033	38.89	40.243	42.212	38.09	39.93	35.746	41.558	39.952	45.112	39.182	40.634	42.299	38.738	38.063	42.906	37.246	41.829	-0.0257688	0.505954	0.732218	0	0	0
'Acaa1b'	7.679	6.942	8.85	9.659	6.901	8.586	8.737	7.908	9.362	7.838	6.872	8.929	7.875	8.073	9.312	8.461	7.45	7.29	0.0387702	0.54681	0.761017	0	0	0
'Acaa2'	46.964	44.587	44.095	44.838	45.601	44.98	44.006	45.801	43.573	39.296	32.116	39.719	35.805	35.409	42.58	38.482	31.422	39.69	0.26499	1.87036e-09	8.15512e-08	1	0	0
'Acaca'	4.214	3.78	4.26	4.374	3.743	3.998	4.453	3.867	4.149	4.038	4.038	4.386	3.725	3.622	4.298	3.583	3.889	4.571	0.015847	0.721358	0.871577	0	0	0
'Acacb'	0.895	0.718	0.953	0.84	0.791	1	0.891	0.954	1.039	0.95	0.824	0.833	0.818	0.842	0.852	0.676	0.837	0.881	0.100562	0.130027	0.346108	0	0	0
'Acad10'	3.11	2.794	3.432	3.103	3.009	3.222	3.206	3.051	3.122	3.215	2.838	2.987	2.873	2.737	3.024	2.954	2.611	2.836	0.100661	0.0182393	0.0968194	0	0	0
'Acad11'	1.865	2.147	1.896	1.922	2.135	1.875	1.987	2.133	1.99	2.237	2.283	2.163	2.012	2.039	1.98	2.001	2.048	1.986	-0.0795069	0.0967458	0.289415	0	0	0
'Acad8'	2.506	2.423	2.809	2.523	2.808	2.691	2.486	2.922	2.922	2.57	2.271	2.565	2.83	2.662	2.505	2.47	2.748	2.359	0.060038	0.237129	0.48679	0	0	0
'Acad9'	4.714	5.128	5.102	4.519	5.214	5.439	5.008	5.392	5.339	5.545	4.99	5.182	5.635	4.948	5.017	5.506	5.147	5.122	-0.0465199	0.25464	0.506552	0	0	0
'Acadl'	21.748	20.768	19.543	22.122	23.074	21.222	24.558	22.365	20.055	8.717	10.896	9.807	10.638	10.142	9.988	10.782	11.059	10.408	1.06758	4.50425e-116	5.54811e-113	1	1	1
'Acadm'	4.706	5.528	4.73	4.634	5.419	5.368	5.122	5.118	5.265	5.033	5.147	4.941	5.318	4.608	4.769	5.008	4.817	4.309	0.0500535	0.263177	0.517221	0	0	0
'Acads'	5.919	5.947	7.013	5.515	5.793	7.144	6.782	6.327	6.992	12.269	10.359	12.577	11.163	10.412	12.048	11.465	10.371	11.294	-0.836826	2.19017e-92	1.7985e-89	1	1	0
'Acadsb'	3.584	3.886	3.237	3.233	4.279	3.448	3.54	3.721	3.496	3.618	3.738	3.751	2.996	3.149	3.253	3.192	3.594	3.358	0.0629334	0.233538	0.482009	0	0	0
'Acadvl'	18.585	17.779	17.681	18.528	16.447	16.953	17.46	17.507	17.259	17.346	16.195	17.641	18.162	16.253	17.037	17.806	16.395	16.505	0.0335894	0.193522	0.430952	0	0	0
'Acap1'	88.389	78.313	98.863	84.552	79.307	96.193	87.407	79.653	96.719	88.742	82.756	98.389	89.577	83.111	94.366	83.171	87.596	96.902	-0.0404782	0.087342	0.269548	0	0	0
'Acap2'	24.942	26.486	24.261	24.359	25.433	23.794	23.616	26.505	24.549	25.46	24.553	25.308	21.835	23.76	24.564	23.283	22.679	26.106	0.0300981	0.408626	0.657638	0	0	0
'Acap3'	3.965	3.701	4.857	3.519	3.537	4.082	3.658	3.993	4.339	4.025	3.876	4.245	4.286	3.801	4.087	4.306	3.813	4.204	-0.0477555	0.280881	0.537897	0	0	0
'Acat2'	10.343	10.593	10.774	9.965	10.622	11.003	11.052	11.395	12.167	9.713	10.63	11.807	10.404	9.894	11.811	9.991	10.373	10.962	0.0206008	0.634398	0.818916	0	0	0
'Acat3'	2.746	2.603	2.805	3.246	2.584	2.867	2.729	2.597	2.822	2.126	2.995	2.665	2.473	3.034	2.673	2.418	2.652	2.96	0.0524886	0.538862	0.756754	0	0	0
'Acbd3'	11.54	11.59	11.31	11.876	11.321	10.972	11.299	12.031	10.813	11.499	11.362	12.07	11.829	12.829	12.182	12.275	12.445	12.081	-0.0905887	0.00254314	0.0219633	1	0	0
'Acbd4'	4.351	4.743	4.695	4.229	4.416	4.937	4.702	4.669	4.882	4.132	4.014	4.377	4.568	4.399	4.453	4.097	3.818	3.904	0.129434	0.00121694	0.0123091	1	0	0
'Acbd5'	4.354	4.962	4.787	5.23	5.06	4.738	5.025	5.118	4.503	4.487	5.412	5.499	4.282	5.222	5.314	4.538	5.822	4.788	-0.0616581	0.209596	0.454724	0	0	0
'Acbd6'	6.293	6.003	6.717	5.816	6	6.762	6.459	6.069	6.155	6.075	5.748	6.098	6.149	5.502	6.196	5.912	5.348	5.904	0.0805965	0.0134662	0.0776451	0	0	0
'Accs'	2.998	3.288	3.54	3.183	3.14	3.534	3.389	3.486	4.07	3.427	3.022	3.143	3.385	3.184	2.867	3.061	2.894	2.635	0.140413	0.012424	0.0732211	0	0	0
'Acd'	39.106	39.034	38.25	37.908	36.096	38.968	38.557	38.78	38.215	38.422	34.31	40.935	40.708	37.182	40.513	40.16	37.955	38.934	-0.0300888	0.343323	0.599334	0	0	0
'Acer2'	0.503	0.626	0.569	0.622	0.463	0.588	0.674	0.734	0.648	0.577	0.425	0.704	0.551	0.517	0.714	0.602	0.679	0.588	-0.000415509	0.996908	0.999402	0	0	0
'Acer3'	0.688	0.828	0.842	0.817	0.804	0.633	0.792	0.901	0.739	0.785	1.09	0.79	0.87	0.985	0.833	0.808	0.827	0.746	-0.139461	0.0856569	0.266182	0	0	0
'Acin1'	37.444	31.306	37.502	36.474	31.553	38.002	34.62	32.723	37.928	36.424	34.439	39.106	36.029	33.514	37.133	34.015	34.039	38.447	-0.0374627	0.154715	0.383055	0	0	0
'Acly'	36.48	36.072	38.726	37.465	37.904	37.848	36.449	36.845	37.987	39.493	38.633	39.341	38.763	37.997	40.391	36.815	38.582	38.683	-0.064744	0.000746234	0.00828085	1	0	0
'Aco1'	11.04	11.865	12.361	11.091	11.606	11.935	11.767	12.153	12.497	11.967	11.668	11.699	11.902	11.127	11.789	11.682	11.662	11.123	0.0152666	0.615707	0.808203	0	0	0
'Aco2'	43.64	43.653	44.78	43.664	44.192	46.252	44.527	42.908	44.651	44.459	42.801	44.889	47.457	43.391	43.923	43.645	42.019	44.199	-0.00528012	0.791466	0.906978	0	0	0
'Acod1'	1.791	2.722	2.006	1.992	2.407	2.02	2.22	1.973	2.059	3.44	2.881	2.039	4.078	2.774	2.103	3.183	2.551	1.773	-0.351196	0.00192172	0.0175991	1	0	0
'Acot11'	1.786	1.345	1.801	1.74	1.466	1.541	1.436	1.27	1.627	1.675	1.683	1.875	1.295	1.433	1.731	1.147	1.208	1.949	-0.0058304	0.946614	0.979428	0	0	0
'Acot13'	27.184	31.338	26.596	30.724	29.552	32.677	27.634	27.892	26.135	26.621	26.316	29.674	28.383	26.499	25.257	24.545	32.19	24.419	0.0736018	0.22659	0.473185	0	0	0
'Acot2'	9.559	7.991	7.823	8.023	9.309	8.8	8.788	8.542	7.866	10.39	8.286	7.128	9.943	8.233	6.717	9.421	8.019	6.227	0.0533494	0.388956	0.63837	0	0	0
'Acot6'	1.002	1.52	1.041	1.272	1.027	1.064	1.165	1.205	1.03	1.044	1.197	1.158	0.765	1.314	1.113	1.027	1.246	0.825	0.0733947	0.526723	0.74826	0	0	0
'Acot7'	26.125	22.516	29.684	28.381	25.431	29.723	25.927	23.715	28.117	26.923	22.89	29.946	28.505	23.188	31.033	25.721	24.084	29.821	-0.0245764	0.430972	0.676198	0	0	0
'Acot8'	6.256	6.118	7.491	6.141	6.975	7.427	5.757	6.461	7.233	6.04	5.71	7.024	6.312	6.017	6.704	5.914	5.816	7.36	0.0626082	0.163569	0.39544	0	0	0
'Acot9'	5.238	5.716	5.606	5.596	6.35	5.243	5.044	5.433	5.203	5.839	4.842	4.839	5.4	4.754	5.372	5.616	4.904	4.992	0.0777268	0.143986	0.368146	0	0	0
'Acox1'	4.1	3.623	4.452	4.21	4.518	4.364	3.886	4.084	4.312	4.137	4.488	4.585	4.05	4.545	4.375	3.703	4.547	4.41	-0.0571745	0.182361	0.418489	0	0	0
'Acox3'	4.219	4.483	5.026	4.116	4.158	4.789	4.546	4.267	4.745	4.141	4.782	4.986	4.522	4.623	4.604	3.993	4.711	4.421	-0.0265881	0.482845	0.71461	0	0	0
'Acp1'	10.108	11.201	10.086	10.042	10.623	10.021	10.253	11.116	10.26	9.324	9.671	8.846	10.218	9.662	9.555	9.284	10.413	8.828	0.119266	0.00334092	0.027298	1	0	0
'Acp2'	4.479	5.321	5.387	4.246	5.685	5.182	4.881	5.015	5.421	5.249	4.802	4.622	5.121	5.209	4.417	5.557	4.834	4.287	0.0415854	0.460921	0.697255	0	0	0
'Acp5'	61.801	59.522	67.076	61.452	61.282	71.574	61.799	64.851	68.615	66.844	53.334	73.844	66.419	58.671	71.449	74.709	55.819	67.377	-0.0316467	0.421011	0.667667	0	0	0
'Acp6'	3.01	2.798	2.885	2.778	2.751	2.861	2.852	2.938	3.217	2.623	2.767	3.24	2.922	2.85	2.887	2.686	2.968	3.176	-0.0155378	0.720255	0.871273	0	0	0
'Acpp'	2.397	2.519	2.523	2.56	2.75	2.746	2.238	2.75	2.671	1.996	1.649	1.723	1.641	1.862	1.548	1.818	1.886	1.806	0.534466	8.77578e-22	1.25328e-19	1	1	0
'Acrbp'	2.487	2.086	2.36	2.386	1.686	2.51	2.984	1.785	2.791	1.872	2.323	3.922	1.835	2.231	3.311	1.866	2.642	3.89	-0.162171	0.167319	0.399797	0	0	0
'Acsbg1'	0.985	0.666	1.232	0.811	0.906	1.216	0.967	1.163	1.196	0.757	0.741	1.257	1.09	0.877	1.239	0.914	0.96	1.007	0.0406281	0.708829	0.865016	0	0	0
'Acsf2'	7.454	6.535	7.767	7.436	6.862	7.806	8.17	7.166	7.936	7.65	6.527	7.17	6.927	6.414	6.777	6.259	5.764	6.767	0.145645	0.000449857	0.00552041	1	0	0
'Acsf3'	15.378	16.182	17.173	15.58	16.878	16.398	16.743	17.059	16.628	18.225	17.381	16.538	19.889	16.523	15.806	18.892	17.345	14.943	-0.0754883	0.0949464	0.286182	0	0	0
'Acsl1'	1.271	1.173	1.092	0.931	1.101	1.057	1.073	1.173	1.207	1.161	1.096	1.171	1.329	1.296	1.109	1.357	1.174	1.136	-0.108475	0.0858739	0.266772	0	0	0
'Acsl3'	2.922	2.983	3.335	2.931	2.915	2.87	3.339	3.304	3.079	2.889	3.627	2.872	3.196	3.336	3.038	2.556	3.583	2.65	-0.0056858	0.923702	0.970793	0	0	0
'Acsl4'	11.283	12.61	12.064	12.491	11.542	10.492	13.244	12.958	10.835	11.133	13.208	12.599	11.573	13.565	11.966	10.722	12.855	11.771	-0.0364527	0.430995	0.676198	0	0	0
'Acsl5'	50.587	48.393	49.115	50.326	49.148	50.672	51.671	52.015	51.384	45.539	51.887	54.401	51.661	50.321	53.158	49.152	53.657	53.121	-0.0409526	0.17962	0.414835	0	0	0
'Acss1'	9.129	9.678	10.007	9.838	9.59	9.542	9.48	9.873	10.229	8.308	9.135	9.505	9.392	9.04	9.305	8.982	7.575	8.526	0.119473	0.00199607	0.0181116	1	0	0
'Acss2'	0.566	0.636	0.594	0.637	0.591	0.657	0.648	0.563	0.548	0.634	0.665	0.612	0.581	0.646	0.537	0.526	0.704	0.542	-0.0130353	0.861472	0.940082	0	0	0
'Actb'	582.63	677.393	622.028	670.924	676.093	655.655	692.129	621.939	684.102	644.113	729.298	521.674	644.131	660.081	678.349	619.256	692.006	638.299	0.00411842	0.933312	0.974635	0	0	0
'Actl6a'	12.082	12.658	12.749	13.049	12.3	12.625	11.612	12.606	12.58	11.418	11.7	12.619	12.488	11.738	11.632	12.753	11.337	11.741	0.05247	0.0812531	0.257119	0	0	0
'Actn1'	24.688	15.66	28.093	24.297	15.408	25.778	22.087	17.358	25.312	28.793	23.431	36.113	23.495	21.664	31.29	27.341	19.49	33.295	-0.317534	3.20671e-09	1.32213e-07	1	0	0
'Actn4'	50.17	43.024	50.617	51.151	42.243	50.298	51.09	43.915	48.904	48.876	44.555	48.864	50.737	44.492	48.63	47.372	42.973	49.502	0.00615483	0.774598	0.899383	0	0	0
'Actr10'	20.244	22.831	20.41	20.385	21.667	20.542	20.612	22.373	19.804	19.699	18.416	19.158	20.473	20.483	19.119	19.033	20.929	18.33	0.0919786	0.00117732	0.0119724	1	0	0
'Actr1a'	53.674	58.484	56.955	51.238	56.853	59.535	54.022	58.81	57.427	54.771	56.794	59.864	55.287	58.639	60.858	57.332	55.565	58.434	-0.0402981	0.0742116	0.242306	0	0	0
'Actr1b'	18.407	18.423	19.304	18.339	17.19	18.275	17.955	17.215	18.659	17.83	16.751	20.026	19.114	17.482	18.057	18.357	18.178	19.639	-0.027223	0.337616	0.59555	0	0	0
'Actr2'	113.733	130.805	120.292	124.743	130.604	116.386	126.433	130.637	114.779	121.125	128.659	110.287	116.182	132.615	115.782	122.87	129.583	112.525	0.015053	0.514468	0.738358	0	0	0
'Actr3'	80.494	88.428	79.872	88.054	88.68	81.684	88.572	86.524	80.641	86.97	88.983	77.293	85.576	91.811	82.698	86.406	91.845	79.018	-0.0239157	0.294924	0.550517	0	0	0
'Actr5'	6.492	5.486	7.388	6.678	5.305	7.408	6.857	6.313	6.684	6.746	5.931	6.724	6.367	5.454	6.121	6.133	6.334	6.494	0.0477802	0.287815	0.544362	0	0	0
'Actr6'	8.751	9.858	9.792	9.94	11.795	9.234	11.834	10.954	9.073	8.463	10.402	9.941	8.94	10.658	9.647	7.917	10.968	9.203	0.0652985	0.294542	0.550431	0	0	0
'Actr8'	22.255	22.823	22.603	20.854	23.271	23.872	20.305	24.631	22.329	23.242	21.901	21.626	19.528	21.343	23.373	22.755	23.265	20.764	0.0304631	0.466381	0.702066	0	0	0
'Acvr1b'	10.923	11.916	12.264	10.809	11.37	12.007	9.402	13.328	12.204	11.396	10.629	10.224	9.782	10.709	10.415	9.923	9.855	9.674	0.161546	0.00089585	0.00960175	1	0	0
'Acvr2a'	0.811	0.814	0.999	0.7	1.034	0.88	0.729	1.08	0.887	1.242	0.851	0.713	1.093	0.996	0.662	1.038	0.864	0.76	-0.033335	0.773749	0.899336	0	0	0
'Acy1'	1.771	1.514	2.039	1.42	1.999	2.161	1.807	1.512	2.21	1.865	1.322	1.825	2.008	1.352	1.642	1.697	1.407	1.755	0.135187	0.0991358	0.294331	0	0	0
'Acyp1'	8.015	11.175	9.903	9.242	12.093	10.244	9.849	10.565	9.582	10.813	10.716	9.845	10.072	10.994	9.562	9.75	10.456	8.322	-0.0114069	0.832919	0.927097	0	0	0
'Ada'	1.503	1.577	1.607	1.611	1.987	1.802	1.781	1.71	1.487	1.414	1.724	1.714	1.756	1.773	1.823	2.02	1.869	1.564	-0.0653987	0.539703	0.75732	0	0	0
'Adal'	1.158	1.243	1.196	1.148	1.241	1.141	1.208	1.124	1.218	1.078	1.183	1.256	1.138	1.2	1.239	1.263	1.369	1.165	-0.0421997	0.453438	0.692419	0	0	0
'Adam10'	45.96	51.983	48.971	47.763	50.449	46.077	46.881	48.581	46.526	49.604	48.895	48.002	45.911	51.337	46.594	47.143	49.524	48.292	-0.01834	0.42682	0.673264	0	0	0
'Adam15'	3.033	2.709	3.508	2.75	2.772	3.313	3.179	2.824	3.25	3.224	2.476	3.449	3.238	2.514	3.204	2.978	2.627	2.898	0.0291534	0.492268	0.721716	0	0	0
'Adam17'	8.684	9.525	9.341	8.816	9.485	8.873	8.661	9.053	9.213	9.013	9.302	9.167	9.226	9.175	8.821	9.038	9.261	8.589	-0.00951334	0.671118	0.84147	0	0	0
'Adam19'	18.473	14.221	20.279	14.933	15.417	17.788	16.425	16.05	17.597	19.257	18.16	18.52	17.094	15.629	20.104	18.632	17.229	19.919	-0.133504	0.00455226	0.0349277	1	0	0
'Adam33'	3.526	5.019	3.864	3.986	4.714	3.956	4.211	4.987	4.517	4.129	4.4	3.979	5.123	4.701	3.654	4.342	5.4	3.606	-0.0303191	0.598471	0.795816	0	0	0
'Adam8'	1.285	0.865	1.635	1.387	0.96	1.413	1.19	1.137	1.466	0.75	0.481	1.04	0.877	0.527	0.96	0.615	0.836	0.996	0.666227	4.71694e-14	3.57544e-12	1	1	0
'Adam9'	4.224	5.589	4.741	4.713	5.34	4.38	4.927	4.718	5.195	4.726	4.852	5.035	4.688	5.941	4.567	5.171	5.039	4.879	-0.0507846	0.369111	0.620253	0	0	0
'Adamts10'	14.823	12.967	17.03	14.675	13.595	16.307	15.307	13.442	17.169	16.187	14.553	18.524	17.295	13.9	16.737	14.945	16.196	17.896	-0.125293	0.000175158	0.00250508	1	0	0
'Adamts6'	4.798	4.051	4.139	4.197	4.404	4.516	4.466	3.902	5.302	4.469	4.359	4.599	4.335	4.389	3.967	4.719	5.536	3.662	-0.0159604	0.823801	0.922574	0	0	0
'Adamtsl2'	1.592	1.914	1.562	1.842	1.544	1.686	2.07	1.422	2.126	1.51	1.24	1.656	1.71	1.317	1.2	1.338	1.563	1.468	0.258198	0.00177283	0.0164651	1	0	0
'Adamtsl4'	1.167	1.512	1.848	1.481	1.48	1.562	1.359	1.526	1.895	1.401	1.477	1.738	1.517	1.253	1.43	1.398	1.521	1.577	0.0378222	0.620401	0.810063	0	0	0
'Adap1'	4.062	3.734	4.272	3.745	3.392	4.605	3.815	4.082	4.025	4.971	4.909	5.227	5.194	3.959	4.746	4.38	3.766	5.588	-0.266186	5.9959e-06	0.000133071	1	0	0
'Adar'	22.919	21.529	24.057	20.643	20.885	24.779	22.192	23.806	25.858	23.619	24.344	27.209	24.151	22.304	26.389	22.981	23.659	27.033	-0.111039	0.00021555	0.00298319	1	0	0
'Adarb1'	0.628	0.645	0.755	0.637	0.646	0.805	0.649	0.592	0.818	0.831	0.56	0.739	0.607	0.547	0.645	0.644	0.735	0.732	0.0190159	0.785485	0.904357	0	0	0
'Adat1'	3.454	2.468	3.342	3.462	2.914	3.378	3.394	2.832	3.3	2.941	2.717	4.231	2.65	2.761	4.018	2.246	2.98	3.75	0.00346913	0.967827	0.989107	0	0	0
'Adat2'	7.516	7.492	7.606	7.129	8.221	8.173	7.527	7.76	7.412	8.223	8.217	7.108	8.375	9.274	7.994	8.884	6.466	6.664	-0.0464526	0.513709	0.737806	0	0	0
'Adat3'	3.834	3.874	4.107	3.921	3.336	3.809	3.875	3.766	3.771	3.121	3.449	3.823	3.535	3.244	3.867	3.122	3.265	3.693	0.125519	0.0119761	0.0712204	0	0	0
'Adck1'	7.76	7.499	7.815	6.695	7.803	7.367	8.234	7.517	8.012	7.258	7.032	8.241	7.734	7.605	7.214	7.853	6.685	6.784	0.0348117	0.49208	0.72157	0	0	0
'Adck2'	6.775	6.48	7.411	6.499	6.453	7.526	6.997	7.125	7.225	6.938	7.129	7.225	6.851	6.643	6.875	7.064	6.793	6.331	0.00907172	0.808179	0.91389	0	0	0
'Adck5'	6.822	6.694	7.329	6.235	7.023	7.11	6.702	6.857	7.326	7.5	6.199	8.046	8.201	6.598	7.032	7.484	7.473	7.226	-0.0932867	0.0259255	0.123596	0	0	0
'Adcy3'	1.815	1.609	2.38	1.727	2.184	2.225	2.036	2.029	2.174	2.326	1.825	2.141	2.188	2.253	1.927	1.938	1.739	2.007	-0.0236277	0.727017	0.874975	0	0	0
'Adcy6'	0.869	0.886	1.072	1.095	0.878	0.93	0.978	0.967	1.007	0.81	0.839	0.95	0.846	0.775	0.836	0.687	0.706	0.91	0.218549	0.00380356	0.0302749	1	0	0
'Adcy7'	89.22	90.769	99.462	84.822	89.797	96.441	84.992	90.027	102.442	91.911	91.958	100.642	87.384	90.706	98.379	93.485	91.434	103.222	-0.0474305	0.0300258	0.134856	0	0	0
'Adcy9'	0.864	1.306	1.054	0.982	1.24	1.121	0.861	1	1.05	0.993	1.073	0.959	1.25	1.012	0.884	1.092	0.871	1.046	0.0301555	0.716227	0.868794	0	0	0
'Add1'	12.329	12.958	13.097	11.974	12.737	13.951	12.107	13.674	13.671	13.628	13.087	13.402	12.884	13.134	13.887	13.821	12.667	12.846	-0.0452051	0.113561	0.319722	0	0	0
'Add3'	32.352	31.299	36.333	31.611	33.357	36.279	36.22	32.558	35.348	31.559	28.316	32.996	26.755	28.96	33.41	28.872	28.229	30.268	0.170827	2.92236e-07	8.46968e-06	1	0	0
'Adgre5'	10.372	8.809	9.929	9.467	8.38	10.849	10.282	10.092	10.427	9.931	9.472	11.276	10.159	9.978	11.457	10.414	9.881	10.847	-0.0850496	0.0207591	0.105638	0	0	0
'Adgrg5'	0.759	0.695	0.931	0.448	0.493	0.579	0.527	0.499	0.607	0.579	0.76	0.711	0.621	0.632	0.813	0.568	0.811	0.767	-0.176919	0.155092	0.383506	0	0	0
'Adgrl1'	6.024	5.153	7.243	6.027	5.067	6.466	5.408	5.507	7.259	5.706	5.229	6.165	5.698	5.233	5.798	4.842	5.022	6.076	0.106624	0.0116012	0.0695028	0	0	0
'Adh5'	9.352	10.409	9.78	10.002	10.267	9.854	10.592	10.175	9.741	9.725	9.32	9.62	9.968	8.756	9.583	9.533	9.095	9.226	0.073887	0.0135757	0.0780938	0	0	0
'Adi1'	21.372	21.212	22.51	22.809	23.31	22.311	21.868	22.408	22.7	22.318	21.34	22.822	19.276	19.994	22.033	21.105	20.532	21.285	0.0607597	0.0726046	0.238438	0	0	0
'Adipor1'	15.815	15.506	14.806	15.567	15.459	14.383	14.253	15.319	14.78	14.829	14.985	14.988	15.465	15.344	15.083	15.426	14.553	14.792	-0.0062716	0.807536	0.913612	0	0	0
'Adipor2'	25.88	27.913	24.999	25.967	27.363	25.758	25.329	27.504	25.86	26.566	27.846	26.651	26.513	27.742	26.897	27.782	26.883	27.05	-0.055511	0.00615575	0.0438603	1	0	0
'Adk'	21.039	19.652	22.434	20.739	20.581	20.854	22.854	20.468	18.757	18.609	17.071	20.856	18.091	19.501	20.369	18.65	17.022	18.546	0.139009	0.00121792	0.0123091	1	0	0
'Adnp'	3.64	2.848	4.073	4.293	3.344	3.589	3.608	3.367	2.927	3.342	4.094	2.788	3.192	3.32	3.078	3.716	3.436	4.066	0.0218908	0.801907	0.911386	0	0	0
'Adnp2'	6.849	7.889	7.714	6.549	7.744	7.965	6.055	8.283	7.832	8.371	7.132	7.088	6.947	7.272	6.522	8.59	6.633	6.588	0.0299913	0.644054	0.825616	0	0	0
'Ado'	5.191	5.488	6.997	5.016	5.89	7.281	4.912	6.039	6.527	5.302	5.596	6.73	5.364	5.19	6.589	5.79	5.126	6.991	0.0103668	0.823165	0.922312	0	0	0
'Adora2a'	36.637	36.007	34.444	35.462	34.2	38.735	37.257	33.702	36.61	32.982	32.592	36.193	30.387	31.871	36.18	34.556	32.208	35.337	0.0849209	0.01385	0.0791635	0	0	0
'Adpgk'	16.89	16.503	17.306	15.481	17.267	18.339	14.818	16.641	16.973	15.692	16.625	18.249	17.373	17.093	17.614	17.138	17.368	17.118	-0.047696	0.192052	0.429232	0	0	0
'Adprh'	79.417	86.186	83.908	80.244	88.735	89.843	84.618	83.34	85.188	85.554	88.579	86.991	89.975	90.802	86.91	85.273	89.687	81.746	-0.0549854	0.0334489	0.145329	0	0	0
'Adprhl2'	9.484	10.358	11.347	9.531	9.601	11.236	9.054	10.468	10.849	9.571	8.508	10.311	9.908	9.874	10.44	10.17	8.524	10.558	0.05623	0.153583	0.38121	0	0	0
'Adprm'	14.061	15.538	14.19	14.187	15.134	13.493	14.545	16.085	14.021	12.326	16.326	13.384	14.03	15.238	13.225	12.855	15.544	13.298	0.048098	0.145091	0.369535	0	0	0
'Adra1b'	1.543	1.376	1.607	1.305	1.403	1.44	1.56	0.88	1.545	0.855	0.905	1.032	0.858	0.548	0.822	1.035	0.815	0.958	0.677132	1.02916e-10	5.28195e-09	1	1	0
'Adra2a'	4.272	2.374	3.51	3.001	2.699	3.379	2.802	3.192	3.47	3.738	2.092	3.179	2.512	2.475	2.856	4.071	2.714	3.079	0.107407	0.268838	0.52313	0	0	0
'Adrb2'	6.542	3.182	1.919	4.495	3.077	2.444	5.037	3.494	1.786	5.023	3.89	2.27	5.75	4.42	2.089	5.322	4.484	1.851	-0.140688	0.138473	0.359176	0	0	0
'Adrbk1'	76.978	73.607	79.6	75.943	75.083	81.781	76.529	77.041	77.93	77.133	76.033	82.578	83.641	79.848	81.79	76.894	77.194	85.685	-0.0641888	0.00236969	0.0207748	1	0	0
'Adrm1'	8.667	9.125	9.155	7.679	8.799	9.543	8.201	8.76	8.83	9.193	7.785	9.097	8.56	8.589	9.432	9.328	7.663	8.829	-0.00409399	0.917788	0.968669	0	0	0
'Adsl'	8.15	6.676	8.431	7.558	7.557	8.207	7.909	7.561	8.211	7.598	7.162	8.274	8.327	7.265	7.876	7.318	7.623	7.924	0.0083195	0.797503	0.910103	0	0	0
'Adss'	13.904	14.466	14.23	13.447	15.193	14.398	14.783	15.215	13.655	13.688	14.266	14.148	13.491	14.679	12.602	14.464	14.304	12.852	0.0447159	0.117669	0.32644	0	0	0
'Adssl1'	3.019	3.718	2.834	3.831	3.317	3.133	2.828	3.582	3.27	2.747	2.661	1.931	2.375	3.026	2.299	1.756	2.572	1.685	0.490507	1.24981e-07	3.88504e-06	1	1	0
'Aebp2'	21.957	24.212	22.792	22.255	23.744	21.959	22.668	23.42	21.857	22.001	22.541	24.247	22.703	23.639	24.202	23.308	22.451	23.53	-0.0384212	0.113093	0.319226	0	0	0
'Aen'	3.007	2.723	2.986	2.842	2.59	2.887	2.639	2.939	2.876	2.943	2.53	3.102	2.887	2.407	3.039	2.691	2.414	3.306	0.00164087	0.971641	0.989925	0	0	0
'Aes'	381.051	359.746	414.84	380.759	359.462	460.659	389.997	379.12	395.201	397.631	334.955	363.485	383.892	346.026	423.602	402.053	334.116	422.233	0.0377559	0.305587	0.563377	0	0	0
'Afap1'	0.897	1.043	1.039	0.995	0.822	1.003	0.834	1.158	1.033	0.969	0.925	0.892	0.997	1.048	0.876	0.909	0.823	0.844	0.0873077	0.198799	0.438737	0	0	0
'Aff1'	16.628	16.06	15.208	15.654	15.357	16.015	14.524	16.063	16.601	16.179	17.34	17.679	16.809	15.404	16.577	14.986	14.958	18.275	-0.0707332	0.0748033	0.243432	0	0	0
'Aff3'	12.471	10.771	12.517	13.209	11.409	12.238	14.074	11.187	11.978	12.767	13.021	14.413	11.931	12.02	13.384	10.571	13.51	14.713	-0.0941118	0.0949682	0.286182	0	0	0
'Aff4'	9.997	8.48	8.417	8.769	8.337	7.755	7.99	8.584	7.942	9.273	8.871	7.899	8.535	8.237	7.669	8.723	7.845	8.195	0.0102856	0.797518	0.910103	0	0	0
'Afg3l1'	11.02	11.271	11.17	10.714	11.574	11.207	11.406	11.667	11.859	11.517	11.071	11.107	11.766	9.953	10.096	10.937	10.766	10.058	0.0568609	0.0812266	0.257118	0	0	0
'Afg3l2'	38.552	36.854	36.835	35.643	37.576	36.694	38.477	36.838	37.247	37.279	35.991	35.964	37.958	36.493	35.013	38.615	35.311	34.969	0.0228237	0.331855	0.589845	0	0	0
'Afmid'	1.998	2.16	2.543	2.101	2.169	2.5	2.032	2.413	2.185	2.673	2.274	2.224	2.415	2.284	2.231	2.497	1.883	1.985	-0.0251832	0.723026	0.872697	0	0	0
'Aftph'	12.214	14.412	11.881	11.923	12.797	11.814	11.49	13.168	11.295	13.174	13.79	11.935	12.035	13.257	11.571	13.479	13.334	11.919	-0.0551785	0.0749129	0.243612	0	0	0
'Aga'	14.351	18.503	15.079	16.386	17.03	18.054	15.695	17.149	16.519	15.726	15.33	16.344	16.215	17.388	15.954	15.096	15.68	13.983	0.0539336	0.300861	0.557691	0	0	0
'Agap2'	37.145	33.133	38.897	32.98	32.958	37.807	32.295	34.014	39.615	34.318	31.36	42.454	35.778	33.142	39.596	33.398	31.733	42.526	-0.0310423	0.343405	0.599347	0	0	0
'Agap3'	8.616	6.921	8.928	8.635	7.221	8.804	8.096	7.673	8.571	8.052	7.271	9.956	7.691	7.162	10.006	8.02	7.548	10.616	-0.0588072	0.181554	0.417259	0	0	0
'Agbl5'	2.352	2.18	2.544	2.273	2.242	2.595	2.185	2.278	2.742	2.44	2.058	2.552	2.694	2.212	2.591	2.408	2.187	2.296	-0.0116062	0.782784	0.902536	0	0	0
'Ager'	0.743	0.631	0.76	0.762	0.596	0.824	0.825	0.742	0.736	0.688	0.816	0.829	0.625	0.591	0.666	0.606	0.598	0.84	0.0669871	0.491359	0.720943	0	0	0
'Agfg1'	31.182	28.488	30.558	28.139	28.127	27.747	26.314	30.846	26.466	28.32	31.127	29.735	25.823	30.261	29.49	27.599	29.14	29.859	-0.0284905	0.477074	0.710725	0	0	0
'Agfg2'	6.336	5.497	6.217	6.047	5.625	6.392	5.786	4.776	6.111	5.362	5.678	6.53	6.069	6.047	6.819	5.544	5.246	6.398	-0.0362343	0.433232	0.678168	0	0	0
'Aggf1'	15.975	16.507	15.943	13.901	17.923	16.801	14.144	17.461	16.871	16.175	15.277	16.777	16.668	17.043	16.517	17.543	15.648	16.578	-0.0386047	0.349349	0.604288	0	0	0
'Agl'	1.624	1.919	1.651	1.697	1.87	1.604	1.784	1.84	1.563	1.92	2.079	1.727	1.918	1.828	1.65	1.871	1.94	1.587	-0.0978607	0.00700042	0.0480377	1	0	0
'Ago1'	12.75	12.226	13.264	12.501	11.735	12.853	11.585	12.563	13.078	12.819	12.667	13.896	12.475	12.525	13.024	12.276	12.015	14.07	-0.0504627	0.0677131	0.227962	0	0	0
'Ago2'	19.644	17.312	17.321	19.071	15.563	16.272	18.319	16.564	17.11	18.016	18.258	20.122	17.315	17.621	18.273	16.34	17.887	22.003	-0.0885702	0.0967037	0.289377	0	0	0
'Ago3'	4.255	3.921	3.961	4.14	3.798	3.417	4.147	3.748	3.691	4.263	4.777	4.286	4.087	3.767	3.958	4.163	4.42	4.266	-0.127712	0.00609507	0.0435982	1	0	0
'Ago4'	0.497	0.739	0.667	0.445	0.615	0.664	0.55	0.804	0.601	0.568	0.52	0.6	0.614	0.682	0.574	0.679	0.725	0.507	0.0223015	0.834323	0.928345	0	0	0
'Agpat1'	11.563	10.713	12.233	11.744	10.943	13.39	10.599	10.028	12.431	11.458	10.719	14.656	11.51	11.04	14.178	12.007	11.094	14.522	-0.109769	0.00144775	0.0140277	1	0	0
'Agpat2'	2.205	2.522	2.261	2.329	2.782	2.616	2.347	2.284	2.564	2.079	2.29	2.491	2.089	2.194	2.624	2.326	2.028	2.533	0.0671361	0.34815	0.603573	0	0	0
'Agpat3'	30.565	32.404	31.185	30.717	32.226	31.228	29.672	32.132	31.591	29.126	32.08	33.043	32.041	31.827	33.408	30.579	30.834	35.039	-0.0424479	0.113735	0.319848	0	0	0
'Agpat5'	1.859	1.81	1.731	1.726	1.991	1.67	1.756	1.588	1.777	1.818	1.877	1.824	1.788	1.938	1.974	1.838	1.86	1.872	-0.0892634	0.0692148	0.231477	0	0	0
'Agps'	8.051	8.22	8.38	8.448	8.664	8.064	8.385	8.536	7.563	8.489	8.706	8.7	7.928	8.829	7.795	8.239	8.947	7.832	-0.0331088	0.273704	0.529046	0	0	0
'Agrn'	5.154	4.814	5.903	4.71	5.192	5.219	4.783	5.287	5.912	5.046	4.937	5.55	5.297	4.753	4.97	4.409	4.766	5.503	0.0428904	0.281782	0.538116	0	0	0
'Agtpbp1'	2.856	2.719	2.974	2.941	2.776	2.896	3.184	3.087	2.993	2.697	3.19	2.86	2.598	2.843	2.872	2.476	2.955	2.847	0.0524211	0.228858	0.475573	0	0	0
'Agtrap'	8.189	9.19	9.837	8.238	10.057	9.666	8.785	9.428	9.862	8.7	9.01	9.296	8.84	10.042	9.461	9.944	8.729	9.146	-0.00701797	0.861789	0.940131	0	0	0
'Ahctf1'	6.937	6.723	6.676	7.513	6.481	5.98	6.886	6.716	6.433	6.83	6.871	6.747	6.33	6.6	6.492	7.002	6.818	6.543	-0.00937875	0.778797	0.900313	0	0	0
'Ahcyl1'	15.721	16.795	17.545	15.802	17.126	16.749	16.46	16.723	17.221	15.333	16.023	15.569	14.975	16.139	15.648	14.937	16.902	15.123	0.0853104	0.0001923	0.00269402	1	0	0
'Ahcyl2'	2.74	2.339	2.699	2.69	2.805	2.604	2.613	2.771	2.547	2.735	2.659	2.871	2.452	2.523	2.588	2.464	2.917	2.684	-0.0155003	0.709296	0.865322	0	0	0
'Ahdc1'	3.882	3.06	3.272	4.038	2.835	3.194	3.496	2.923	3.437	3.298	2.687	4.089	3.272	2.989	3.766	3.317	3.119	4.429	-0.0480591	0.461783	0.698023	0	0	0
'Ahi1'	10.079	10.026	8.774	11.077	10.018	9.263	9.837	10.042	9.917	11.732	12.569	11.388	10.397	12.488	10.71	10.594	13.347	11.262	-0.24065	1.79569e-07	5.39472e-06	1	0	0
'Ahnak'	8.829	6.049	8.432	7.808	6.539	8.215	7.338	7.151	7.901	5.865	6.846	8.858	5.073	7.242	8.044	6.71	6.742	8.863	0.0869109	0.242745	0.493402	0	0	0
'Ahr'	1.729	1.026	1.923	1.333	1.524	1.428	1.534	1.703	1.437	0.963	0.965	1.288	0.817	0.971	1.142	1.012	0.816	1.01	0.597254	2.62301e-09	1.0906e-07	1	1	0
'Ahsa1'	96.474	90.395	94.005	103.483	91.978	96.432	91.934	89.697	93.259	85.595	88.492	122.348	96.866	95.745	110.154	92.137	101.882	126.32	-0.120729	0.0270931	0.126829	0	0	0
'Ahsa2'	6.494	5.497	5.808	6.739	5.116	5.233	6.028	5.39	5.222	4.767	5.474	8.413	5.202	6.044	7.215	5.079	6.581	8.705	-0.148952	0.198103	0.437965	0	0	0
'Aifm1'	11	11.376	11.688	12.037	12.079	11.802	11.593	11.975	11.382	11.064	10.911	11.543	12.36	10.86	11.526	11.59	11.532	10.39	0.0327364	0.290377	0.547212	0	0	0
'Aifm2'	0.718	0.89	0.982	0.886	0.826	0.915	0.896	0.771	0.866	0.858	0.783	0.63	0.743	0.628	0.581	0.481	0.803	0.556	0.351788	0.00181608	0.0167719	1	0	0
'Aig1'	1.069	0.915	0.983	1.075	0.958	0.995	1.105	1.013	0.833	0.953	0.939	0.995	0.947	0.805	0.849	0.825	0.813	0.925	0.130588	0.0580318	0.207566	0	0	0
'Aim1'	2.31	2.177	2.41	2.313	2.153	2.392	2.365	2.31	2.508	2.301	2.088	2.543	2.601	2.011	2.261	2.343	2.059	2.288	0.0170292	0.706939	0.864183	0	0	0
'Aim1l'	1.13	1.288	1.547	1.239	1.328	1.578	1.521	1.258	1.733	1.416	1.199	1.186	1.277	1.14	1.088	1.183	1.344	1.117	0.194476	0.0107021	0.0657059	0	0	0
'Aim2'	20.74	23.405	21.484	21.272	23.122	20.381	21.72	22.068	21.97	22.06	19.986	19.033	22.919	21.729	17.71	22.398	22.964	15.704	0.0858512	0.0606169	0.212319	0	0	0
'Aimp1'	7.567	7.178	7.347	7.422	8.029	7.378	7.533	7.991	7.323	7.422	7.549	7.408	7.516	7.224	7.032	7.552	7.355	6.743	0.0327715	0.3015	0.558378	0	0	0
'Aimp2'	6.221	5.338	6.292	5.393	5.176	5.34	5.242	6.127	6.833	5.061	5.062	5.895	5.406	5.934	6.013	5.27	5.081	5.957	0.0591576	0.341565	0.598131	0	0	0
'Aip'	43.083	44.821	47.594	44.448	44.231	46.857	45.116	45.6	46.991	39.889	41.262	42.483	44.779	41.602	45.038	42.776	42.004	42.192	0.0881119	0.000450621	0.00552291	1	0	0
'Ak2'	54.781	52.696	59.888	53.503	55.479	53.68	55.17	55.759	55.28	49.261	50.163	52.243	51.832	51.285	54.671	52.437	49.845	52.042	0.0883935	0.000494316	0.00597667	1	0	0
'Ak3'	15.875	18.211	16.2	15.883	16.847	15.492	15.821	16.436	15.793	15.185	15.827	16.83	14.446	15.993	16.247	12.857	16.031	16.384	0.0526652	0.190586	0.427074	0	0	0
'Ak4'	2.631	2.414	1.364	2.533	1.787	1.608	2.784	1.77	1.654	1.261	3.534	3.666	2.277	3.311	4.246	2.345	3.693	3.862	-0.597992	0.00753287	0.0505302	0	0	0
'Akap1'	1.437	1.092	1.497	1.307	1.242	1.264	1.361	1.049	1.279	1.029	1.042	1.179	1.21	0.815	1.196	1.075	1.269	1.158	0.196568	0.00964969	0.060798	0	0	0
'Akap10'	8.06	7.493	7.655	8.266	7.708	6.863	8.112	7.993	7.322	7.703	7.769	7.902	7.778	7.743	7.117	6.635	8.151	6.911	0.0233594	0.566654	0.774761	0	0	0
'Akap11'	10.533	12.673	11.535	11.286	12.198	11.568	10.591	11.454	11.136	11.751	12.269	11.978	10.863	11.832	11.519	12.852	12.155	11.391	-0.0613595	0.0639554	0.22053	0	0	0
'Akap12'	16.036	16.068	15.904	16.923	15.221	16.677	16.516	16.42	17.188	16.208	16.553	18.718	16.481	15.933	18.636	16.242	16.105	18.571	-0.0736675	0.0206018	0.105295	0	0	0
'Akap13'	41.677	38.9	38.103	39.526	37.821	37.355	36.887	38.774	39.393	42.003	42.104	37.818	40.306	40.33	37.17	40.997	38.878	39.033	-0.0512462	0.072527	0.238438	0	0	0
'Akap5'	0.416	0.513	0.49	0.565	0.483	0.538	0.472	0.479	0.542	0.607	0.58	0.745	0.554	0.494	0.653	0.467	0.867	0.723	-0.355176	0.000226257	0.00311388	1	0	0
'Akap6'	0.695	0.581	0.716	0.739	0.538	0.477	0.665	0.62	0.569	0.728	0.967	0.846	1.164	1.002	0.929	0.5	1.032	1.049	-0.565697	1.00419e-05	0.000208761	1	1	0
'Akap7'	0.328	0.614	0.514	0.328	0.553	0.527	0.452	0.506	0.469	0.608	0.436	0.492	0.407	0.495	0.429	0.387	0.453	0.403	0.037192	0.755839	0.891233	0	0	0
'Akap8'	73.744	76.225	75.237	70.33	74.808	72.647	71.674	78.807	76.46	73.688	73.958	77.916	68.882	72.929	73.892	74.785	76.206	73.422	-0.00149315	0.947309	0.979578	0	0	0
'Akap8l'	103.065	90.554	105.749	94.664	89.027	100.548	94.616	91.408	103.553	100.71	87.04	109.444	96.834	89.742	98.637	96.362	97.006	100.834	-0.0163167	0.554941	0.767455	0	0	0
'Akap9'	6.589	5.675	5.687	5.878	5.518	5.312	5.662	5.503	5.522	6.165	6.547	5.837	5.56	5.476	5.138	5.924	5.966	6.072	-0.0482337	0.291848	0.548621	0	0	0
'Akip1'	5.963	6.673	7.011	6.613	6.654	7.363	6.702	6.84	6.127	5.922	5.751	5.492	7.5	6.497	6.542	7.252	5.191	5.598	0.10377	0.151523	0.378578	0	0	0
'Akirin1'	23.896	32.111	25.558	23.9	26.591	26.286	24.114	26.052	25.497	25.528	24.994	27.377	25.269	26.58	28.594	27.71	25.639	26.297	-0.0397493	0.377504	0.629322	0	0	0
'Akirin2'	34.054	32.325	32.714	32.508	32.208	34.453	35.791	35.487	27.653	30.332	36.943	34.164	30.98	36.398	33.235	32.064	37.448	36.316	-0.0593944	0.247343	0.497926	0	0	0
'Akna'	158.709	152.671	157.251	154.733	142.043	162.054	148.581	143.878	168.391	149.499	155.355	191.84	154.717	149.627	186.98	151.32	148.117	206.996	-0.10823	0.00765585	0.051181	0	0	0
'Akr1a1'	53.012	61.105	51.146	53.187	59.616	55.923	56.052	58.195	54.548	52.74	52.139	53.151	55.722	56.138	56.45	56.763	53.112	55.573	0.0189268	0.546756	0.761017	0	0	0
'Akr1b10'	4.106	4.949	4.955	4.792	5.45	4.63	4.736	4.542	5.291	5.599	4.33	4.882	5.269	4.974	4.754	5.256	4.999	4.401	-0.0434379	0.443299	0.686835	0	0	0
'Akr1b3'	13.206	12.751	12.415	12.896	13.195	12.664	13.539	13.012	12.646	13.132	12.532	12.842	13.239	12.863	12.816	12.34	12.902	12.854	-0.00244572	0.914168	0.967134	0	0	0
'Akr1c18'	10.447	11.463	10.927	10.418	15.532	10.902	12.298	10.326	8.701	7.647	4.947	6.628	6.238	8.845	6.653	6.843	11.555	5.576	0.631249	2.39956e-08	8.29658e-07	1	1	0
'Akr1e1'	1.512	1.274	1.47	0.991	1.196	1.404	1.441	1.348	1.544	1.799	1.632	1.661	1.796	1.79	1.535	1.539	2.041	1.641	-0.340805	0.000113177	0.00173444	1	0	0
'Akr7a5'	7.926	8.043	7.725	7.175	8.111	9.408	6.508	7.803	8.333	8.122	6.884	8.926	7.185	7.201	8.573	9.009	6.55	9.293	-0.0219637	0.739464	0.881941	0	0	0
'Akt1'	34.943	36.662	37.557	31.64	36.505	41.6	34.135	37.719	38.576	34.646	31.06	40.247	36.749	33.836	42.346	37.544	31.185	41.154	-0.00432996	0.917343	0.968552	0	0	0
'Akt2'	13.983	14.163	13.811	12.54	14.44	14.598	12.314	15.659	13.721	14.117	13.571	14.62	13.085	14.401	14.71	14.176	12.737	14.986	-0.0248703	0.521815	0.744421	0	0	0
'Akt3'	1.684	2.075	1.697	1.644	1.965	1.524	1.964	1.952	1.632	1.781	2.379	2.382	1.431	1.944	2.208	1.729	2.229	2.42	-0.208282	0.0116995	0.0698812	0	0	0
'Aktip'	4.796	6.041	4.578	5.747	5.797	5.685	5.444	6.125	5.245	5.204	5.636	6.027	4.706	6.496	6.152	5.422	6.218	5.751	-0.0777293	0.18474	0.42031	0	0	0
'Alad'	45.221	52.15	44.026	44.947	51.746	48.18	44.807	46.971	47.102	45.291	45.984	40.664	55.103	48.513	41.976	48.657	47.032	38.294	0.0409963	0.378472	0.630083	0	0	0
'Alas1'	6.13	6.078	7.101	6.371	6.713	6.795	6.553	6.315	6.5	6.058	6.256	6.243	6.418	5.976	6.581	6.158	5.757	6.12	0.0676168	0.0461443	0.178876	0	0	0
'Alcam'	2.647	2.511	2.606	2.322	2.432	2.275	2.47	2.413	2.34	2.811	3.03	3.043	2.821	2.944	2.918	2.606	3.353	2.788	-0.26777	8.97057e-08	2.85148e-06	1	0	0
'Aldh16a1'	4.489	4.082	5.265	4.319	4	5.304	4.62	4.404	5.242	4.383	4.355	4.975	4.647	3.98	5.024	4.156	4.307	5.121	0.0184998	0.594123	0.793303	0	0	0
'Aldh18a1'	10.143	9.197	10.663	9.317	9.584	10.015	9.418	9.644	10.448	10.517	9.874	10.492	10.115	9.032	10.442	9.588	9.256	10.455	-0.0299651	0.332732	0.590826	0	0	0
'Aldh1b1'	3.382	3.489	3.629	3.273	3.871	3.864	3.017	3.735	4.419	4.248	3.186	2.649	3.899	3.456	2.681	3.547	2.82	2.114	0.207316	0.0531937	0.196761	0	0	0
'Aldh2'	2.438	2.028	2.497	2.385	2.065	2.656	2.89	2.222	2.589	1.731	1.87	2.083	1.845	1.673	2.319	1.959	1.753	1.905	0.335297	2.89101e-08	9.82345e-07	1	0	0
'Aldh3a2'	5.846	7.004	6.828	5.981	6.887	6.945	6.228	7.111	7.13	6.724	6.651	6.954	6.434	6.788	6.999	6.365	6.483	6.422	-0.00856559	0.789137	0.905889	0	0	0
'Aldh4a1'	4.449	5.244	4.307	4.164	4.866	4.491	4.071	4.649	4.679	5.217	5.107	4.819	5.906	5.538	4.336	5.016	5.175	4.615	-0.169845	0.000573657	0.0066872	1	0	0
'Aldh5a1'	2.742	2.959	3.248	2.463	3.011	2.958	3.406	3.132	2.803	2.958	2.886	2.386	2.503	2.629	2.502	2.767	2.296	2.146	0.211172	0.00217996	0.0193875	1	0	0
'Aldh6a1'	4.254	5.05	4.525	4.099	5.434	4.622	4.657	5.634	5.115	5.605	5.304	4.268	4.705	4.972	4.369	5.574	4.424	4.036	0.00234089	0.97295	0.990617	0	0	0
'Aldh7a1'	5.018	6.329	5.072	6.208	5.812	5.905	5.874	5.818	5.897	4.791	4.569	4.32	5.776	4.788	4.304	4.983	4.734	4.401	0.274429	1.28672e-07	3.9747e-06	1	0	0
'Aldh9a1'	15.209	15.116	15.071	14.83	15.909	14.922	14.88	15.547	14.89	16.416	15.034	15.339	15.96	14.998	15.45	14.381	14.375	15.425	-0.0221903	0.473205	0.708765	0	0	0
'Aldoa'	142.984	142.774	133.576	148.249	143.565	140.183	148.083	131.465	136.167	139.344	149.233	130.93	155.325	150.302	149.974	145.293	150.182	139.589	-0.0591183	0.0674242	0.227456	0	0	0
'Aldoc'	3.896	3.967	3.398	3.903	4.549	3.273	4.935	3.498	3.372	4.004	3.864	3.507	4.907	4.369	4.002	4.441	3.914	3.407	-0.0817644	0.182234	0.418294	0	0	0
'Alg1'	6.063	6.611	6.344	5.562	6.699	6.846	5.537	6.731	6.606	7.251	5.868	6.749	6.53	5.736	6.565	7.296	6.046	6.046	-0.0357109	0.514167	0.738141	0	0	0
'Alg10b'	14.268	15.03	15.016	13.27	15.322	14.915	13.159	14.524	14.089	15.233	15.484	15.651	15.521	15.478	15.012	14.286	13.352	15.377	-0.0746835	0.0450615	0.175926	0	0	0
'Alg11'	1.74	2.388	1.986	1.822	2.286	1.95	1.853	2.492	1.751	1.705	2.027	2.286	1.801	1.997	2.247	2.18	2.161	2.051	-0.0377834	0.570904	0.777746	0	0	0
'Alg12'	6.03	6.448	7.921	6.199	7.169	7.639	6.539	7.031	7.552	7.289	5.759	6.776	7.298	5.877	6.525	6.806	6.579	7.006	0.0519213	0.320004	0.578212	0	0	0
'Alg13'	1.199	0.968	1.393	1.275	1.108	0.998	1.253	1.331	1.227	1.194	1.486	1.408	1.249	1.267	1.183	1.277	1.356	1.042	-0.0984584	0.206031	0.449862	0	0	0
'Alg14'	0.95	1.21	1.222	1.111	1.129	1.351	1.108	1.576	1.352	1.32	1.467	1.337	1.473	1.464	1.218	1.083	1.455	1.326	-0.14709	0.168907	0.401256	0	0	0
'Alg2'	5.916	5.827	6.463	6.546	5.954	6.273	6.078	5.228	6.293	5.635	5.595	6.767	5.317	6.132	6.282	6.024	5.848	6.443	0.00019105	0.996809	0.999402	0	0	0
'Alg3'	3.117	2.878	3.157	3.156	3.397	3.305	2.959	3.485	3.363	2.873	2.989	3.407	3.201	2.822	3.345	2.762	2.676	3.009	0.0737027	0.212531	0.457567	0	0	0
'Alg5'	5.366	6.283	6.325	5.501	6.626	6.274	5.892	6.054	6.159	5.693	5.717	5.815	6.322	5.964	5.613	6.163	5.929	5.123	0.0483704	0.283553	0.539714	0	0	0
'Alg6'	1.032	1.13	1.056	1.134	1.013	0.988	1.377	0.939	1.054	0.963	1.119	1.087	0.906	1.193	1.038	0.934	1.023	0.877	0.0725281	0.355528	0.608648	0	0	0
'Alg8'	1.644	1.508	1.993	1.568	1.652	2.093	1.473	2.082	2.079	2.191	1.663	1.694	1.692	1.86	1.771	1.793	1.803	1.6	0.00503372	0.953604	0.98293	0	0	0
'Alg9'	2.419	2.313	2.455	2.377	2.607	2.439	2.353	2.19	2.513	2.563	2.283	2.309	2.29	2.149	2.411	2.062	2.413	2.263	0.0526761	0.313736	0.571451	0	0	0
'Alkbh1'	2.175	2.197	2.4	2.273	2.105	2.134	2.306	2.371	2.171	2.01	2.048	2.477	2.237	2.189	2.174	2.1	2.177	2.219	0.0216059	0.597342	0.795334	0	0	0
'Alkbh2'	4.999	4.345	4.084	5.191	4.648	4.845	4.444	4.704	4.529	3.976	3.949	5.009	4.02	4.914	5.192	4.003	4.261	3.794	0.0776948	0.343827	0.599528	0	0	0
'Alkbh3'	4.71	5.611	5.268	4.797	5.014	5.391	4.668	5.514	4.788	5.163	4.657	4.384	5.468	3.99	4.023	5.648	5.179	3.897	0.108503	0.101047	0.297763	0	0	0
'Alkbh4'	4.361	4.623	4.758	4.285	4.253	5.239	3.946	4.866	4.713	3.981	3.664	4.755	3.988	4.565	4.9	4.135	4.317	4.659	0.0659158	0.166205	0.398404	0	0	0
'Alkbh5'	42.475	35.453	31.531	38.89	33.967	32.189	35.45	34.423	31.222	35.937	41.355	40.334	36.879	41.528	40.358	39.204	41.154	43.079	-0.203762	0.000237318	0.00321227	1	0	0
'Alkbh6'	4.788	5.144	5.125	4.675	5.299	5.289	5.014	5.369	5.434	4.828	4.755	5.437	5.293	4.439	5.189	5.065	4.456	5.188	0.033243	0.418958	0.66598	0	0	0
'Alkbh7'	7.461	8.679	7.085	8.07	9.055	7.186	6.535	7.54	8.387	5.514	6.791	7.586	7.845	7.735	7.446	7.243	5.74	7.027	0.134801	0.0766069	0.246694	0	0	0
'Alkbh8'	5.613	5.777	5.898	6.514	5.58	5.153	5.96	5.848	4.885	5.225	5.308	5.626	5.478	5.674	5.615	5.194	5.697	5.559	0.0370076	0.450513	0.690277	0	0	0
'Alox12'	1.057	1.413	1.518	0.966	1.723	1.473	1.159	1.391	1.187	1.378	1.978	1.391	0.971	1.945	1.558	1.278	1.782	1.382	-0.191742	0.0395477	0.162146	0	0	0
'Alpk2'	0.877	0.857	0.711	0.821	0.743	0.734	0.854	0.859	0.65	0.682	0.717	0.692	0.515	0.652	0.601	0.453	0.864	0.654	0.267486	0.00699249	0.0480377	1	0	0
'Alpl'	2.969	1.823	3.16	3.132	2.006	2.83	3.182	2.361	2.789	2.271	2.363	3.06	2.895	2.161	2.894	2.867	1.92	2.932	0.0409698	0.551553	0.76491	0	0	0
'Als2'	8.664	7.557	8.914	9.151	8.697	8.307	8.66	8.118	8.551	7.025	7.425	7.306	6.87	7.54	7.129	6.541	7.714	7.428	0.227844	1.99058e-08	7.05403e-07	1	0	0
'Als2cl'	12.244	11.493	13.674	13.646	11.032	12.911	13.434	11.239	13.542	11.276	10.299	12.32	12.801	10.495	11.364	12.742	11.564	11.672	0.102963	0.00210518	0.0188757	1	0	0
'Alyref'	22.497	19.682	21.283	22.725	19.92	22.136	21.984	22.528	18.353	21.346	21.717	17.393	23.07	23.488	20.077	20.834	20.979	20.643	0.0045479	0.926199	0.971944	0	0	0
'Alyref2'	6.473	6.661	8.89	6.133	7.726	8.966	8.193	8.392	9.086	7.73	8.542	8.985	6.564	7.972	6.594	7.589	7.123	6.818	0.0448814	0.591525	0.792073	0	0	0
'Amacr'	1.576	1.95	1.74	1.6	1.449	1.79	1.666	1.801	1.464	1.464	1.988	1.852	2.013	1.941	1.584	1.547	1.272	1.907	-0.0674617	0.532247	0.75258	0	0	0
'Ambra1'	10.819	10.527	11.302	10.606	9.911	10.752	10.499	10.232	11.426	11.331	10.402	11.401	9.965	9.838	10.998	10.198	10.459	11.291	-0.00753189	0.796173	0.909155	0	0	0
'Amdhd2'	4.169	4.693	5.055	4.639	5.131	5.664	4.671	4.782	5.381	4.982	4.933	4.842	5.221	4.604	4.651	5.422	4.972	4.279	0.00255937	0.963993	0.986939	0	0	0
'Amer1'	1.08	1.322	1.117	0.963	1.53	1.446	1.156	1.41	1.443	1.278	1.317	1.605	1.215	1.42	1.476	1.48	1.183	1.6	-0.151674	0.0510008	0.191161	0	0	0
'Amfr'	41.842	44.782	44.046	39.564	44.816	46.96	41.547	46.762	42.61	42.968	40.148	44.128	42.882	43.086	42.192	43.165	38.231	43.431	0.0360538	0.264775	0.51842	0	0	0
'Amigo1'	0.821	1.134	0.848	0.941	0.831	0.837	0.719	0.918	1.046	0.739	0.846	0.936	0.814	1.018	0.813	0.846	0.823	1.036	0.0241813	0.761741	0.89434	0	0	0
'Amigo3'	6.02	4.936	5.369	4.196	4.57	4.123	3.707	5.364	4.495	6.064	5.077	4.504	5.279	4.219	4.088	4.609	4.193	4.232	0.0178515	0.845526	0.934336	0	0	0
'Ammecr1'	5.976	5.371	5.84	6.311	5.545	5.894	5.57	5.983	5.363	6.06	5.535	5.632	6.146	6.113	5.782	5.4	6.67	6.114	-0.0517427	0.281263	0.537897	0	0	0
'Ammecr1l'	17.367	17.82	16.82	18.044	18.025	16.889	16.538	16.848	16.98	17.331	17.8	20.314	16.824	17.801	18.566	17.53	17.936	19.996	-0.0920842	0.0136719	0.0784777	0	0	0
'Amn1'	0.26	0.429	0.398	0.299	0.449	0.385	0.327	0.467	0.391	0.394	0.434	0.33	0.371	0.387	0.336	0.391	0.384	0.279	0.034502	0.693748	0.85578	0	0	0
'Ampd2'	5.941	5.298	6.693	5.77	5.582	5.897	6.019	5.251	6.426	5.867	5.071	6.411	5.44	5.242	5.924	5.196	5.822	5.784	0.0466515	0.213265	0.458146	0	0	0
'Ampd3'	2.697	3.352	3.531	2.874	3.304	3.083	2.587	3.059	3.506	3.071	3.047	3.127	2.751	3.258	2.936	2.64	2.69	2.976	0.0670124	0.192808	0.430202	0	0	0
'Amz2'	6.042	7.18	5.566	6.06	6.882	6.524	6.223	6.424	6.317	6.323	6.18	5.972	7.164	6.85	6.903	6.595	6.9	5.734	-0.046867	0.3031	0.560575	0	0	0
'Anapc1'	9.957	10.336	10.893	10.235	9.957	10.559	9.722	10.29	10.416	10.495	11.312	10.746	9.893	10.503	10.411	10.165	10.992	9.988	-0.0420457	0.120671	0.331131	0	0	0
'Anapc10'	16.056	17.553	16.682	18.104	19.686	17.159	21.218	18.727	15.606	18.813	17.42	15.968	15.042	15.896	15.834	16.951	19.471	14.272	0.0914919	0.15632	0.385469	0	0	0
'Anapc11'	6.234	8.191	6.647	5.379	7.771	7.189	6.238	7.449	7.172	6.042	5.857	6.392	6.356	6.965	6.4	6.449	6.663	6.034	0.106569	0.0276372	0.128219	0	0	0
'Anapc13'	10.423	10.891	10.539	12.224	11.989	10.943	12.075	11.75	9.961	9.394	11.01	9.646	11.353	11.153	10.247	10.504	10.364	9.586	0.100864	0.026233	0.124255	0	0	0
'Anapc15'	1.426	1.605	1.599	1.61	1.757	1.58	1.509	1.408	1.654	1.539	1.268	1.532	1.473	1.607	1.457	1.492	1.669	1.393	0.0612783	0.31819	0.576686	0	0	0
'Anapc16'	5.951	7.698	6.223	6.344	7.162	6.185	6.232	6.925	6.201	6.6	6.853	6.53	6.066	6.477	6.868	6.911	6.347	6.347	-0.0177423	0.662758	0.837135	0	0	0
'Anapc2'	25.25	25.572	25.92	24.367	24.619	26.224	25.281	25.292	27.35	25.525	24.446	24.79	25.902	24.534	24.092	24.621	24.953	24.383	0.0334964	0.183522	0.419171	0	0	0
'Anapc4'	7.645	8.018	8.126	7.342	8.946	7.606	8.055	7.956	7.998	7.872	8.046	7.536	8.058	7.393	7.13	7.577	8.501	6.913	0.0450531	0.212355	0.457457	0	0	0
'Anapc5'	15.88	16.126	17.26	16.134	15.777	16.873	16.661	17.042	17.62	15.17	15.966	16.3	17.62	16.294	16.398	16.258	16.147	15.792	0.0232356	0.388949	0.63837	0	0	0
'Anapc7'	9.335	8.742	10.031	9.592	9.36	10.032	9.219	9.838	9.824	9.183	8.852	9.872	9.278	9.325	9.396	8.964	8.715	9.218	0.0447633	0.126158	0.340057	0	0	0
'Angel1'	3.226	3.502	3.827	2.881	3.501	3.483	2.821	3.718	3.954	3.679	3.331	3.803	3.29	3.231	3.358	3.828	2.821	3.359	0.000459562	0.99428	0.999007	0	0	0
'Angel2'	9.145	11.229	10.381	9.988	10.965	10.67	9.485	11.37	10.467	10.517	10.939	10.177	10.262	11.15	10.44	10.945	11.063	9.57	-0.0307528	0.314194	0.571864	0	0	0
'Angptl2'	30.157	27.48	31.847	24.923	31.097	30.987	23.673	32.485	29.196	37.787	39.187	37.417	31.466	38.557	38.061	35.532	35.946	37.581	-0.352787	1.57695e-13	1.15965e-11	1	0	0
'Ank'	7.815	8.44	9.01	7.059	9.076	9.708	7.443	9.217	7.565	9.06	8.603	8.014	8.322	9.208	8.174	8.595	8.513	8.614	-0.0409595	0.443538	0.686861	0	0	0
'Ankfy1'	10.113	9.143	9.61	9.891	9.397	9.047	9.749	9.486	9.129	10.681	10.854	10.461	10.171	10.078	10.134	10.174	10.961	10.659	-0.149168	5.45527e-07	1.49739e-05	1	0	0
'Ankhd1'	17.866	15.304	16.888	18.075	15.632	15.953	16.243	15.867	16.991	16.924	17.934	18.227	16.128	16.964	16.711	16.763	17.468	18.227	-0.0732932	0.0546056	0.20008	0	0	0
'Ankib1'	10.494	10.375	9.963	10.346	9.392	10.08	9.945	10.493	10.033	9.621	10.314	11.176	9.027	9.927	10.177	10.697	10.347	11.271	-0.0327065	0.418059	0.665485	0	0	0
'Ankle1'	1.744	1.962	2.735	1.894	2.188	2.84	2.681	1.988	3.142	1.47	2.026	2.571	2.935	2.444	2.94	2.126	2.277	2.424	-0.0256359	0.800543	0.9111	0	0	0
'Ankle2'	8.609	8.91	9.244	8.994	8.906	8.876	9.018	9.112	8.719	8.677	8.922	9.364	7.864	8.679	9.386	8.309	9.178	9.285	0.00249428	0.935881	0.975479	0	0	0
'Ankmy2'	25.506	26.772	24.157	25.385	24.716	26.822	24.331	27.619	27.164	25.902	26.029	26.686	24.07	24.957	26.513	27.052	25.666	25.565	-0.00938055	0.787797	0.904773	0	0	0
'Ankra2'	4.307	6.239	5.391	4.478	6.248	5.844	4.934	5.803	5.499	5.387	5.167	5.115	5.039	5.798	5.331	5.655	5.715	4.776	0.00802452	0.87917	0.948991	0	0	0
'Ankrd10'	30.312	29.842	29.583	29.65	28.866	29.513	30.02	28.503	29.744	28.347	30.22	34.397	26.422	29.642	31.959	27.664	28.82	32.216	-0.029273	0.436714	0.680072	0	0	0
'Ankrd12'	21.516	23.384	18.562	22.78	22.04	19.547	21.562	22.67	18.945	22.062	24.448	21.86	22.781	24.219	20.261	22.223	25.879	21.502	-0.116133	3.4404e-05	0.000616395	1	0	0
'Ankrd13a'	25.188	23.38	26.667	23.531	24.908	28.903	23.269	25.91	25.186	27.273	24.206	26.511	24.283	25.352	27.428	27.161	23.023	28.031	-0.0495625	0.18291	0.419043	0	0	0
'Ankrd13b'	3.728	2.9	3.496	3.23	2.589	3.204	3.017	2.828	3.585	2.742	2.334	3.424	2.631	2.122	3.262	2.345	2.408	3.384	0.208032	0.000515775	0.00613081	1	0	0
'Ankrd13c'	5.419	5.241	4.796	5.251	5.417	4.777	4.998	5.244	4.725	4.964	5.21	5.218	4.909	5.301	5.071	5.092	5.283	5.552	-0.0360967	0.315742	0.573499	0	0	0
'Ankrd13d'	2.133	1.586	2.016	2.414	1.759	1.779	2.05	1.837	1.73	1.619	1.579	2.237	1.903	1.603	1.994	1.622	1.842	2.237	0.037455	0.649816	0.829441	0	0	0
'Ankrd16'	5.452	5.838	6.13	4.711	5.738	5.84	5.291	6.056	6.805	5.387	5.734	5.602	6.235	5.599	5.575	5.526	5.488	5.585	0.0191996	0.680069	0.847099	0	0	0
'Ankrd17'	7.387	6.594	6.305	7.42	6.333	6.205	6.912	6.644	6.29	6.879	7.09	7.111	6.595	6.664	6.739	6.364	7.009	7.243	-0.0513591	0.210532	0.455852	0	0	0
'Ankrd26'	5.751	4.731	5.337	5.841	5.149	5.297	5.91	5.099	5.689	4.766	5.219	5.872	5.473	4.862	5.59	5.422	5.566	5.39	0.00492	0.912023	0.966176	0	0	0
'Ankrd28'	7.3	8.702	8.078	6.797	8.781	8.139	7.431	8.51	7.942	8.546	8.645	7.488	8.343	9.011	7.47	7.662	8.013	6.823	-0.0150642	0.7299	0.876591	0	0	0
'Ankrd37'	3.883	3.776	3.131	5.126	3.024	2.927	4.238	3.304	2.835	2.537	4.919	3.967	3.556	5.888	4.379	2.886	6.626	3.28	-0.22065	0.201256	0.442561	0	0	0
'Ankrd39'	24.736	21.637	23.262	21.173	20.639	24.343	17.94	20.966	24.177	21.514	18.901	24.228	19.597	20.56	24.163	23.712	18.532	23.115	0.0285592	0.67122	0.84147	0	0	0
'Ankrd40'	28.024	31.295	27.61	27.762	29.063	27.427	28.836	29.3	28.443	26.677	28.7	28.657	28.412	30.313	26.291	28.81	29.666	26.886	0.0066464	0.791803	0.907022	0	0	0
'Ankrd44'	13.36	12.924	13.203	13.932	12.756	13.296	13.617	12.795	13.19	10.96	12.872	12.275	10.761	11.796	11.784	11.313	11.517	11.943	0.168327	9.12234e-07	2.39711e-05	1	0	0
'Ankrd46'	51.862	62.479	54.882	49.202	58.896	52.934	48.42	59.719	50.932	51.514	58.413	54.112	50.104	56.715	52.696	52.793	58.175	52.516	-0.00543451	0.830861	0.926585	0	0	0
'Ankrd49'	4.863	6.982	6.658	4.744	6.998	6.703	5.814	6.335	5.983	5.878	5.614	5.728	5.043	6.33	5.046	6.206	5.924	5.305	0.0993351	0.17525	0.41003	0	0	0
'Ankrd52'	16.161	15.708	19.004	15.886	15.783	17.405	15.298	15.838	19.112	17.345	15.702	17.39	17.985	15.812	18.183	17.165	14.594	17.964	-0.028673	0.383906	0.634307	0	0	0
'Ankrd54'	5.553	5.765	6.151	4.986	5.709	6.283	5.007	5.367	6.116	5.452	4.8	6.785	5.852	5.451	6.471	5.48	5.274	6.82	-0.052015	0.198469	0.438343	0	0	0
'Ankrd55'	2.069	3.042	1.95	1.841	2.768	2.2	2.139	2.739	2.289	2.52	2.015	2.172	2.634	2.465	1.826	2.659	2.703	1.722	0.00644099	0.939028	0.976488	0	0	0
'Ankrd6'	0.575	0.768	0.51	0.527	0.63	0.644	0.702	0.67	0.583	0.888	0.731	0.782	0.802	0.996	0.815	0.741	0.849	0.767	-0.413844	6.22095e-06	0.000137756	1	1	0
'Ankrd9'	1.318	0.731	0.934	0.912	0.926	0.861	1.083	1.044	0.913	1.062	0.951	0.922	1.285	0.978	0.806	1.036	0.928	0.749	0.000659099	0.993691	0.998963	0	0	0
'Anks1'	4.416	3.661	3.984	4.183	3.961	4.268	3.536	3.986	3.852	4.404	3.877	4.296	4.039	3.808	3.65	3.586	3.854	4.198	-0.00510037	0.916538	0.968117	0	0	0
'Anks3'	24.241	25.435	30.346	25.016	24.876	29.973	24.536	24.601	28.079	24.573	25.303	30.077	28.549	25.245	26.166	25.115	27.537	27.12	-0.0291558	0.455078	0.693405	0	0	0
'Ankzf1'	4.865	4.985	5.11	4.942	4.631	5.195	5.273	4.859	5.255	4.851	5.244	6.006	5.385	5.085	5.561	5.072	5.974	5.332	-0.117431	0.00223348	0.0197743	1	0	0
'Anln'	1.508	2.287	2.759	2.077	2.17	2.561	2.545	2.138	3.07	1.627	1.641	2.313	2.305	2.494	2.681	2.049	2.301	2.4	0.0734146	0.427893	0.673879	0	0	0
'Ano10'	12.762	13.825	13.333	13.026	12.808	15.315	14.182	14.874	15.104	13.474	13.511	13.542	12.304	13.515	12.863	12.822	13.945	13.508	0.0598201	0.163413	0.395353	0	0	0
'Ano6'	13.727	13.313	14.882	14.38	13.034	14.682	13.625	14.437	14.51	14.104	14.421	14.146	13.672	13.762	13.92	13.49	13.308	13.775	0.0147539	0.594885	0.793663	0	0	0
'Ano8'	14.084	12.028	16.916	13.54	13.063	15.121	13.583	13.326	14.731	13.839	14.188	15.038	14.061	13.519	13.967	13.29	12.804	14.388	0.00651604	0.870288	0.944577	0	0	0
'Anp32a'	80.394	83.33	79.844	89.135	86.085	82.774	87.297	82.874	80.504	78.04	76.894	74.845	82.311	80.992	82.23	81.386	85.534	75.327	0.0573158	0.0388927	0.160759	0	0	0
'Anp32b'	241.616	249.583	242.203	258.101	253.765	255.99	259.41	247.359	250.252	229.47	235.505	234.879	256.7	249.536	254.58	245.277	248.329	238.196	0.0318806	0.217287	0.463874	0	0	0
'Anp32e'	25.655	29.141	28.396	29.268	29.475	28.147	29.88	28.744	28.122	25.358	27.746	27.841	27.431	29.927	29.613	26.739	29.584	26.954	0.0214806	0.488202	0.71845	0	0	0
'Antxr2'	10.43	11.703	11.332	10.238	11.694	11.632	11.01	11.669	11.026	12.034	11.034	10.358	11.169	11.432	9.761	10.887	10.06	10.113	0.0483356	0.215321	0.461054	0	0	0
'Anxa11'	20.563	22.861	21.435	19.818	21.27	21.825	20.813	23.136	21.924	20.124	19.558	18.662	20.887	18.994	18.399	18.628	19.06	18.243	0.156333	7.67424e-07	2.0274e-05	1	0	0
'Anxa2'	10.528	12.08	10.215	11.55	14.405	11.898	11.692	13.372	10.855	7.349	8.888	8.535	9.615	9.463	9.107	8.588	10.372	7.712	0.40569	4.20765e-15	3.57432e-13	1	1	0
'Anxa4'	0.474	0.399	0.432	0.471	0.527	0.525	0.354	0.53	0.498	0.526	0.466	0.463	0.355	0.357	0.435	0.499	0.536	0.445	0.0443935	0.697351	0.85789	0	0	0
'Anxa5'	29.006	28.891	30.381	28.357	29.651	30.825	30.428	29.026	30.755	30.952	28.673	33.015	28.449	30.343	32.209	30.887	31.552	33.959	-0.0780814	0.0109654	0.0667819	0	0	0
'Anxa6'	11.003	8.436	12.638	9.615	9.591	13.694	11.816	11.371	10.768	9.724	9.255	15.831	8.831	9.216	14.12	12.197	9.349	14.493	-0.0479322	0.515968	0.739864	0	0	0
'Anxa7'	10.334	9.573	11.074	11.269	10.646	10.587	11.701	11.516	9.954	10.586	11.515	12.093	10.486	10.921	11.641	10.81	11.076	10.901	-0.0611354	0.150964	0.37769	0	0	0
'Aoc2'	4.59	4.164	5.237	4.415	3.47	4.306	4.068	3.708	4.301	4.484	4.204	5.404	5.005	4.824	4.745	3.73	5.232	5.333	-0.180872	0.0135381	0.077923	0	0	0
'Ap1ar'	4.757	4.97	4.628	4.363	4.565	4.417	4.368	4.834	4.431	4.742	4.538	4.89	4.57	4.76	4.721	5.148	4.748	4.591	-0.0577319	0.0845458	0.263811	0	0	0
'Ap1b1'	35.135	33.291	36.737	35.681	33.186	37.635	34.404	34.8	36.983	36.812	33.879	36.943	34.356	32.421	36.426	34.724	32.516	36.887	0.00356065	0.864372	0.94099	0	0	0
'Ap1g1'	14.549	13.457	13.812	14.241	13.763	12.815	13.927	13.155	13.275	13.825	14.033	14.909	12.477	13.369	13.377	13.126	13.942	14.64	-0.019805	0.602158	0.798179	0	0	0
'Ap1g2'	10.154	8.964	12.104	10.271	9.779	12.308	10.438	9.705	12.101	10.757	9.259	11.679	11.409	9.38	11.205	10.139	9.581	10.639	0.0153021	0.627751	0.815351	0	0	0
'Ap1m1'	19.914	19.061	22.101	18.698	20.501	22.735	18.775	20.902	22.32	20.826	19.906	21.474	20.685	19.382	21.502	20.552	19.659	19.845	0.000426255	0.989133	0.996779	0	0	0
'Ap1m2'	2.343	1.835	1.995	2.035	1.945	2.45	2.444	2.035	2.538	1.647	1.884	1.864	2.031	1.914	1.71	2.24	1.445	1.25	0.296034	0.0103372	0.0639368	0	0	0
'Ap1s1'	20.709	25.683	22.708	20.986	25.664	24.962	22.619	24.067	24.109	22.558	20.107	23.414	23.714	23.655	23.689	25.196	21.398	22.956	0.0200064	0.658301	0.835025	0	0	0
'Ap1s2'	4.33	5.687	4.913	5.164	5.862	4.789	5.486	4.952	4.964	5.46	5.646	5.875	5.363	6.712	5.416	5.848	6.697	5.583	-0.203251	2.44546e-05	0.00046164	1	0	0
'Ap2a1'	30.998	33.701	34.872	31.42	31.657	35.297	32.899	31.993	34.673	35.92	31.24	34.559	34.523	30.372	34.65	32.286	31.19	33.737	-0.0152621	0.588601	0.78934	0	0	0
'Ap2a2'	13.189	14.407	15.935	13.492	13.97	14.784	13.186	14.412	15.337	14.334	13.894	14.909	13.699	12.667	14.656	13.998	13.021	15.085	0.0176981	0.56132	0.771186	0	0	0
'Ap2b1'	17.464	17.475	18.306	17.608	18.416	19.493	17.418	18.597	18.96	19.055	19.31	19.176	17.693	18.062	19.158	17.848	19.013	18.789	-0.0477191	0.0450478	0.175926	0	0	0
'Ap2m1'	41.557	44.321	41.582	42.668	44.965	44.337	41.335	43.233	42.573	40.805	42.409	41.187	43.698	42.429	43.204	43.318	42.537	42.03	0.00790367	0.716071	0.868794	0	0	0
'Ap2s1'	35.507	42.327	38.85	36.627	41.232	41.518	36.386	37.857	39.554	36.881	34.609	37.464	39.163	37.597	40.202	38.958	36.766	38.241	0.0295942	0.400269	0.64912	0	0	0
'Ap3b1'	32.707	32.636	31.792	34.157	31.496	32.96	33.909	32.575	33.877	34.483	32.366	32.366	32.872	33.356	31.194	32.525	34.423	31.341	-0.00383505	0.878419	0.948488	0	0	0
'Ap3d1'	53.145	47.205	53.827	51.408	48.064	54.68	50.239	50.723	55.387	56.012	51.433	59.07	54.513	50.788	54.99	51.732	51.868	56.561	-0.0780088	0.00063553	0.00729523	1	0	0
'Ap3m1'	3.014	3.749	3.338	2.774	3.421	3.169	2.845	3.449	3.223	2.904	3.2	3.319	3.065	3.169	2.975	3.253	3.112	3.242	0.0224018	0.601625	0.797902	0	0	0
'Ap3m2'	14.794	15.332	16.312	15.475	15.469	14.969	16.751	17.037	17.349	17.301	16.158	15.406	17.164	14.143	14.655	14.312	16.333	13.639	0.0358847	0.462215	0.698141	0	0	0
'Ap3s1'	8.566	10.352	9.874	9.528	9.803	9.401	9.73	10.216	8.948	8.104	10.563	7.936	9.163	10.632	8.041	7.841	10.315	8.078	0.0984057	0.043473	0.17263	0	0	0
'Ap3s2'	7.045	7.984	7.827	6.688	9.078	8.252	7.545	7.996	8.087	7.502	7.491	7.118	7.603	7.096	7.369	7.651	7.577	6.66	0.0834437	0.0598907	0.210985	0	0	0
'Ap4e1'	2.928	2.466	2.877	3.028	3.005	2.756	2.713	3.084	2.908	2.989	2.967	2.925	2.788	3.338	2.685	2.876	3.422	2.569	-0.0476475	0.345928	0.601196	0	0	0
'Ap4m1'	3.983	3.987	4.546	4.094	3.926	4.375	4.194	3.722	4.63	3.979	3.922	4.328	4.37	3.833	4.087	4.159	4.391	4.172	-0.00204106	0.959851	0.985247	0	0	0
'Ap4s1'	15.89	19.314	17.837	17.523	19.208	18.994	19.691	21.314	18.172	20.452	18.392	18.611	17.945	18.686	19.199	19.066	20.665	20.559	-0.0594716	0.265671	0.519223	0	0	0
'Ap5b1'	8.271	8.12	10.617	8.402	8.376	10.358	8.749	7.376	10.949	8.777	7.486	10.363	8.295	7.415	10.292	7.433	6.943	10.036	0.0622409	0.151761	0.378883	0	0	0
'Ap5m1'	11.191	13.034	11.916	11.065	11.579	12.045	10.432	10.967	11.11	10.657	11.762	11.539	11.652	11.211	10.687	10.865	12.768	10.198	0.0175966	0.69288	0.855545	0	0	0
'Ap5s1'	2.685	2.955	2.964	3.069	3.019	3.398	2.606	3.346	3.331	3.65	3.313	3.302	3.607	3.022	2.671	3.121	3.121	2.982	-0.0803512	0.23608	0.485873	0	0	0
'Ap5z1'	4.667	4.284	5.987	4.661	4.278	5.494	4.773	4.662	5.806	5.593	4.732	5.992	5.856	4.717	5.495	4.794	4.923	5.225	-0.0984901	0.0279335	0.129168	0	0	0
'Apaf1'	5.099	5.299	5.343	5.227	5.146	5.337	4.854	4.901	5.069	5.001	5.332	4.897	5.282	5.148	4.759	4.768	5.153	4.689	0.0314852	0.346569	0.601747	0	0	0
'Apba3'	31.555	28.089	31.696	29.284	27.728	31.291	29.11	27.546	30.093	28.812	30.244	34.215	31.457	28.508	30.986	28.447	27.667	33.861	-0.0534703	0.136378	0.355521	0	0	0
'Apbb1ip'	16.454	16.591	16.462	17.383	16.098	16.339	17.876	16.317	17.011	16.922	16.153	18.275	15.663	15.292	16.629	15.89	16.024	18.113	0.0030733	0.927137	0.971964	0	0	0
'Apc'	6.18	5.446	5.383	5.66	5.712	5.363	5.559	5.85	5.349	6.582	6.193	5.66	6.23	6.19	5.391	6.192	5.77	5.79	-0.104683	0.000326927	0.00417839	1	0	0
'Apeh'	13.359	13.135	14.432	14.092	13.571	14.744	13.27	13.444	14.277	13.921	13.189	14.628	14.204	12.507	13.729	12.818	13.085	13.117	0.0253571	0.333344	0.591532	0	0	0
'Apex1'	16.548	14.087	14.181	14.424	16.16	15.445	16.186	15.839	14.777	14.603	14.011	14.309	15.726	11.87	13.446	13.817	14.498	13.589	0.116885	0.0104304	0.0643188	0	0	0
'Apex2'	1.434	1.147	1.292	1.329	0.899	1.103	1.539	1.203	1.456	1.162	1.459	1.738	1.225	1.154	1.611	1.105	1.367	1.581	-0.130742	0.157172	0.386769	0	0	0
'Aph1a'	12.614	14.724	12.461	11.989	14.15	14.184	12.694	13.666	13.572	12.737	12.928	13.668	13.2	14.09	14.428	14.178	12.515	13.568	-0.0276578	0.465757	0.701448	0	0	0
'Api5'	24.596	26.241	24.767	25.525	25.431	23.635	25.059	25.866	23.283	24.247	24.304	25.316	23.31	25.597	25.002	24.04	25.316	25.576	-0.00213255	0.940413	0.976895	0	0	0
'Apip'	2.078	3.007	2.367	2.576	2.421	2.88	2.874	2.898	2.748	2.413	2.854	2.66	2.888	2.45	2.92	2.905	2.643	2.155	-0.0154484	0.86503	0.941359	0	0	0
'Apitd1'	4.041	4.236	4.213	3.552	3.376	4.135	4.184	4.001	3.676	3.169	3.895	3.608	4.576	4.034	4.055	3.374	3.637	3.751	0.0459025	0.526791	0.74826	0	0	0
'Aplf'	1.254	1.383	1.335	1.297	1.332	1.517	1.369	1.521	1.432	0.982	1.009	1.349	1.206	1.218	1.35	1.126	1.163	1.13	0.221249	0.00109282	0.0112997	1	0	0
'Aplp1'	19.135	19.228	21.14	18.253	21.063	20.743	18.269	19.685	19.676	16.675	16.793	19.553	17.3	18.072	17.875	16.95	15.945	19.118	0.149737	4.88649e-05	0.000831631	1	0	0
'Aplp2'	28.539	32.134	33.079	32.554	32.296	35.226	30.142	31.35	33.207	35.824	31.309	33.426	29.871	30.775	32.019	33.162	27.962	32.754	-0.00332009	0.934222	0.97478	0	0	0
'Apmap'	12.913	14.946	14.392	11.864	15.29	14.571	13.256	16.385	13.927	13.903	13.694	13.342	13.334	14.047	13.048	14.79	11.924	12.782	0.0666144	0.177712	0.413101	0	0	0
'Apoa1bp'	46.748	55.04	49.01	44.093	52.145	52.654	45.151	52.846	52.987	47.246	41.62	47.598	50.304	49.449	50.169	50.202	44.444	46.949	0.062546	0.173415	0.406852	0	0	0
'Apobec1'	1.809	2.504	1.752	1.646	2.484	1.764	1.954	2.32	2.049	1.823	1.918	1.542	2.091	2.031	1.49	1.834	1.698	1.392	0.195292	0.00629851	0.0445233	1	0	0
'Apobec3'	4.899	4.505	5.308	5.183	4.622	4.822	5.037	4.667	5.08	4.385	4.497	5.39	4.875	4.712	5.193	4.576	4.747	4.96	0.0129753	0.711535	0.865856	0	0	0
'Apobr'	3.804	3.1	4.335	3.701	3.377	4.008	4.057	3.476	3.765	3.552	3.096	4.384	3.333	3.446	4.138	3.911	2.926	3.141	0.0646062	0.299756	0.555985	0	0	0
'Apoe'	17.597	28.144	13.195	14.767	23.31	19.665	16.129	22.291	16.118	21.846	18.19	16.283	16.834	26.283	14.135	28.578	27.72	15.564	-0.126295	0.340515	0.597478	0	0	0
'Apol10b'	3.46	4.641	3.688	3.311	3.663	3.961	3.99	3.543	3.62	4.528	5.692	4.12	4.249	6.724	3.253	3.408	5.145	3.433	-0.246873	0.013767	0.0789641	0	0	0
'Apol9b'	3.003	3.351	3.204	2.763	4.039	3.542	2.926	3.804	3.456	3.618	3.313	4.05	3.461	4.186	3.123	4.413	4.376	3.01	-0.167729	0.0843673	0.263588	0	0	0
'Apoo'	5.922	6.833	7.179	6.759	6.93	6.75	6.735	7.599	5.57	6.185	5.984	5.913	7.605	7.506	5.913	6.49	7.063	5.501	0.0472686	0.54525	0.760575	0	0	0
'Apool'	4.507	4.11	4.19	4.609	4.755	4.632	4.668	4.808	4.392	4.48	4.527	4.777	4.587	4.835	4.339	4.032	5.214	4.213	-0.0255542	0.630688	0.817295	0	0	0
'Apopt1'	5.753	5.586	6.317	6.499	6.534	6.207	5.473	5.925	5.734	5.99	5.033	5.842	6.242	6.599	5.76	6.454	5.603	5.418	0.0222078	0.66981	0.84083	0	0	0
'App'	0.703	1.201	0.781	0.68	1.166	0.881	0.88	1.495	0.941	1.61	2.485	1.327	1.705	2.249	1.373	1.588	2.155	1.416	-0.863363	8.61676e-16	7.93548e-14	1	1	0
'Appbp2'	11.188	10.257	10.973	11.604	10.59	9.884	12.035	10.728	10.165	9.534	11.353	11.653	10.293	11.393	10.675	10.894	11.873	10.476	-0.0225185	0.627646	0.815351	0	0	0
'Appl1'	11.345	11.987	11.772	11.879	12.918	11.182	12.329	12.058	11.825	11.277	12.627	12.814	11.192	12.26	12.152	11.234	13.815	11.33	-0.0298764	0.385846	0.635449	0	0	0
'Appl2'	2.645	2.555	2.899	2.967	2.542	2.957	2.87	2.468	2.796	1.763	1.696	1.966	1.708	2.053	1.813	1.586	2	2.005	0.562157	2.54295e-25	4.72797e-23	1	1	0
'Aprt'	104.204	100.806	105.781	98.467	109.472	109.426	107.743	102.606	99.394	100.513	90.264	105.227	106.687	100.525	105.811	103.472	102.979	104.484	0.0164348	0.598842	0.795818	0	0	0
'Aptx'	3.666	4.022	3.895	3.538	4.016	3.8	3.903	4.149	3.861	3.593	4.07	3.841	3.54	3.525	3.613	3.296	3.833	3.349	0.0803952	0.0431996	0.172065	0	0	0
'Aqr'	8.485	8.623	9.135	8.595	9.37	8.873	8.354	8.955	8.981	9.204	8.439	9.01	8.43	8.489	8.844	8.579	8.769	8.894	0.00243531	0.922975	0.970537	0	0	0
'Ar'	1.507	1.093	1.469	1.703	1.338	1.137	1.109	1.372	1.536	1.13	1.062	1.287	1.029	1.104	0.97	0.891	1.032	1.283	0.311915	0.000861037	0.00933406	1	0	0
'Araf'	14.392	14.192	15.653	13.081	13.898	14.64	13.485	14.547	16.192	15.356	13.683	15.498	14.556	13.4	13.914	14.025	14.925	14.449	-0.00824566	0.813153	0.915682	0	0	0
'Arap1'	14.27	13.783	15.433	14.351	13.664	15.273	13.456	14.498	15.554	15.428	13.919	16.365	15.108	14.882	15.089	14.932	14.15	15.99	-0.0705575	0.0036823	0.0295292	1	0	0
'Arap2'	14.17	15.997	13.294	14.783	14.803	13.981	13.507	15.629	13.251	15.83	14.381	12.489	13.479	14.111	11.922	19.155	13.43	12.28	0.0230607	0.685685	0.851289	0	0	0
'Arc'	23.65	16.588	15.007	24.395	15.402	14.916	25.563	15.849	15.37	18.255	19.63	20.6	21.774	19.863	17.936	18.128	22.379	20.332	-0.14787	0.132379	0.350093	0	0	0
'Arcn1'	19.873	20.814	19.73	20.635	20.29	20.139	20.583	21.242	19.18	18.457	21.26	20.392	19.204	20.045	19.753	19.818	20.133	18.97	0.0242662	0.34383	0.599528	0	0	0
'Arel1'	11.137	13.018	12.718	12.16	13.359	13.115	12.566	13.163	13.098	13.173	14.215	12.832	12.976	13.365	13.043	13.594	13.053	12.445	-0.0639416	0.0315329	0.139386	0	0	0
'Arf1'	156.932	170.088	156.531	162.085	171.528	163.642	159.773	171.117	157.148	157.052	155.528	154.503	158.969	164.045	163.472	160.633	153.466	154.238	0.0353722	0.107839	0.309167	0	0	0
'Arf2'	6.128	8.123	6.605	6.362	7.954	7.002	6.811	7.592	6.964	6.5	6.878	5.549	6.634	7.228	5.878	6.996	5.301	5.282	0.168895	0.00661195	0.0461755	1	0	0
'Arf3'	102.753	113.015	107.736	104.8	113.55	113.919	97.454	110.565	113.403	108.64	103.012	112.592	102.264	109.765	116.617	111.752	105.647	117.551	-0.0268582	0.352755	0.606303	0	0	0
'Arf4'	18.505	16.959	15.443	16.397	17.151	16.307	15.767	17.359	15.972	17.369	17.707	17.19	16.526	18.975	16.114	17.98	17.745	16.333	-0.0663762	0.0445582	0.175001	0	0	0
'Arf5'	79.838	93.474	84.014	77.698	89.501	89.103	79.262	92.303	84.855	80.837	83.914	81.55	85.493	88.89	86.282	89.822	84.645	84.145	-0.00369553	0.903456	0.961929	0	0	0
'Arf6'	112.727	111.763	111.271	103.894	113.138	113.801	107.152	115.56	103.011	110.973	108.843	103.321	106.29	114.316	112.316	111.434	111.449	112.732	-0.00939013	0.739531	0.881941	0	0	0
'Arfgap1'	4.806	4.831	5.319	4.712	5.235	5.447	4.767	4.935	5.134	5.501	4.897	5.219	4.943	4.801	4.99	5.075	4.756	5.029	-0.00991181	0.757361	0.891429	0	0	0
'Arfgap2'	16.003	15.967	16.914	15.862	16.209	16.219	16.025	17.565	16.516	17.776	16.149	17.364	17.386	15.868	16.427	16.236	16.542	17.783	-0.0516423	0.0954344	0.287412	0	0	0
'Arfgap3'	7.792	9.232	8.429	8.424	8.518	9.502	8.091	8.471	8.931	7.613	7.585	9.032	8.284	8.203	7.862	7.462	8.201	8.301	0.0738889	0.11466	0.321346	0	0	0
'Arfgef1'	15.191	15.384	14.474	14.928	15.135	14.086	14.947	15.049	13.922	15.554	15.443	16.056	14.36	15.564	15.318	15.46	15.598	15.915	-0.0773499	0.00475481	0.0360868	1	0	0
'Arfgef2'	13.387	13.353	13.696	13.18	13.324	13.065	11.947	13.897	13.603	14.183	13.984	13.098	13.815	13.615	13.313	14.151	13.518	13.284	-0.0487796	0.099665	0.295368	0	0	0
'Arfip2'	3.931	4.155	4.227	3.802	3.948	4.347	3.8	4.207	4.343	3.774	3.583	4.012	4.208	4.097	4.075	4.117	3.901	3.804	0.0390824	0.27606	0.531827	0	0	0
'Arfrp1'	9.272	10.142	9.901	9.284	9.579	9.54	8.872	9.517	10.037	9.153	9.752	10.796	9.587	9.69	10.122	9.593	10.197	10.339	-0.0641246	0.0169658	0.0920093	0	0	0
'Arglu1'	90.268	104.115	93.906	88.765	100.343	97.076	89.23	105.043	93.496	85.576	91.075	89.854	88.602	101.966	93.57	95.864	91.962	87.981	0.0500731	0.0807045	0.256203	0	0	0
'Arhgap1'	15.414	18.698	17.32	15.33	17.755	18.491	15.48	17.92	18.845	16.623	16.052	18.209	15.909	16.2	17.875	16.271	14.934	17.716	0.0384274	0.263269	0.517298	0	0	0
'Arhgap10'	22.122	18.8	20.737	20.616	20.167	20.743	21.113	18.261	19.62	22.877	20.732	21.385	25.83	19.109	20.156	20.804	20.258	20.98	-0.0866189	0.0269233	0.126334	0	0	0
'Arhgap11a'	7.288	7.739	9.366	7.542	8.032	8.808	7.838	7.211	9.06	6.005	7.878	7.599	9.545	9.177	9.699	7.774	8.703	7.841	-0.0383984	0.594101	0.793303	0	0	0
'Arhgap12'	3.154	3.333	3.157	3.494	3.214	3.062	3.438	3.167	3.266	3.174	3.304	3.431	3.082	3.344	3.041	3.135	4.021	3.317	-0.0390313	0.400827	0.649523	0	0	0
'Arhgap15'	11.584	11.773	11.304	13.274	11.518	10.672	13.541	11.439	10.654	11.367	10.903	10.633	10.365	10.996	10.437	11.189	11.66	9.388	0.112629	0.00316447	0.0263367	1	0	0
'Arhgap17'	2.603	2.136	2.573	2.162	2.15	2.253	2.287	2.1	2.292	2.387	2.625	2.587	2.424	2.373	2.378	2.448	2.434	2.729	-0.13163	0.00644337	0.0452874	1	0	0
'Arhgap18'	3.252	3.647	3.484	3.791	3.25	3.417	4.105	3.39	3.708	3.518	3.218	3.947	3.366	3.796	3.696	3.414	3.96	3.315	-0.025306	0.651924	0.830985	0	0	0
'Arhgap19'	2.827	3.363	4.029	3.672	3.459	3.837	3.784	3.608	4.19	0.481	0.753	0.628	0.86	0.687	0.803	0.797	0.732	0.626	2.36131	3.5813e-165	8.82253e-162	1	1	1
'Arhgap21'	0.294	0.314	0.387	0.452	0.333	0.415	0.413	0.345	0.469	0.345	0.454	0.421	0.475	0.447	0.38	0.352	0.368	0.471	-0.133039	0.173127	0.406577	0	0	0
'Arhgap25'	28.088	23.252	25.376	29.509	23.441	26.089	30.069	24.542	25.968	24.066	26.785	28.222	23.366	23.342	27.768	21.716	26.736	27.799	0.0280405	0.632492	0.817763	0	0	0
'Arhgap26'	1.913	1.923	1.986	1.719	1.74	1.787	2.046	1.951	1.893	2.032	1.671	2.058	1.552	1.651	1.943	1.858	1.873	2.126	0.00685949	0.901977	0.961171	0	0	0
'Arhgap27'	9.908	8.795	10.425	9.175	8.835	10.072	9.358	9.269	10.568	9.665	9.104	11.171	9.574	8.334	10.259	9.701	8.83	10.831	-0.0267929	0.328639	0.586775	0	0	0
'Arhgap30'	36.731	37.164	36.994	36.308	36.442	37.8	34.509	36.002	39.128	36.445	37.426	41.341	35.651	37.088	42.408	37.763	36.545	43.205	-0.0798338	0.00381995	0.0303563	1	0	0
'Arhgap31'	1.362	1.497	1.62	1.351	1.437	1.662	1.652	1.521	1.374	1.835	1.584	2.178	1.776	1.649	2.044	2.026	1.793	1.951	-0.334018	2.33789e-09	9.86092e-08	1	0	0
'Arhgap33'	1.301	1.558	2.228	1.152	1.039	1.763	1.396	1.486	2.201	1.275	1.564	1.604	1.632	1.545	1.825	1.36	1.384	1.428	0.036748	0.726308	0.874729	0	0	0
'Arhgap35'	2.911	3.078	2.854	2.987	2.776	3.015	2.924	3.108	3.175	3.296	3.047	2.821	2.989	3.207	2.744	3.618	2.81	3.073	-0.0442381	0.375409	0.626678	0	0	0
'Arhgap39'	6.068	5.602	5.935	5.592	6.181	6.014	4.993	5.777	5.291	6.06	6.166	6.227	6.243	5.866	5.834	5.726	6.336	5.828	-0.086921	0.0261937	0.124212	0	0	0
'Arhgap4'	33.713	33.359	38.5	36.253	33.943	39.088	36.428	34.38	39.905	36.106	32.143	38.957	35.57	32.205	36.933	33.972	34.372	36.288	0.0290672	0.15952	0.389956	0	0	0
'Arhgap5'	2.922	3.224	2.902	2.866	3.215	2.895	2.907	3.574	2.913	3.076	3.133	3.067	2.484	3.588	2.673	2.874	3.802	3.141	-0.0296499	0.58948	0.790291	0	0	0
'Arhgap9'	138.934	134.599	145.134	130.612	142.371	154.17	135.32	141.856	145.389	139.414	132.03	148.246	138.763	135.651	147.654	146.832	132.122	141.813	-0.00297302	0.90033	0.960469	0	0	0
'Arhgdia'	159.159	157.94	162.454	148.98	155.984	178.665	151.72	154.876	166.254	162.251	152.382	161.346	159.75	154.095	172.572	160.774	147.904	171.962	-0.0174115	0.509372	0.734202	0	0	0
'Arhgdib'	305.099	316.255	298.924	322.163	320.602	320.721	325.493	305.382	317.155	323.304	315.374	286.869	327.694	312.467	329.527	325.436	310.139	309.506	-0.0147879	0.589551	0.790291	0	0	0
'Arhgef1'	87.238	75.435	100.262	83.86	77.02	95.934	86.24	79.262	99.546	90.271	81.351	95.32	89.853	76.587	92.487	85.361	82.176	92.835	-0.01714	0.4845	0.715996	0	0	0
'Arhgef10'	2.888	3.319	3.347	2.894	3.498	3.413	3.162	3.347	3.441	2.989	3.278	3.209	3.387	3.376	3.514	2.922	3.435	3.204	-0.011047	0.773165	0.899336	0	0	0
'Arhgef11'	2.67	2.231	2.894	2.726	2.52	2.727	2.513	2.689	2.831	2.944	2.891	2.751	2.717	2.76	2.642	2.579	2.776	2.717	-0.0645098	0.139883	0.36188	0	0	0
'Arhgef12'	9.949	9.394	9.652	10.131	9.121	9.089	9.094	9.53	9.365	8.404	8.716	8.335	8.102	7.707	7.92	7.844	8.459	8.963	0.185851	5.00936e-07	1.40234e-05	1	0	0
'Arhgef16'	1.255	1.224	1.276	1.078	1.201	1.318	1.174	1.234	1.413	1.191	1.154	1.209	1.243	1.174	1.189	1.412	1.226	1.022	0.0458618	0.476286	0.710725	0	0	0
'Arhgef18'	2.933	2.168	2.912	2.63	2.233	2.971	2.872	2.643	2.985	2.579	2.504	3.614	2.474	2.09	3.271	2.814	2.295	3.428	-0.0429612	0.445835	0.687811	0	0	0
'Arhgef2'	10.095	8.945	8.996	9.825	8.114	9.025	9.15	8.457	9.321	8.806	8.636	10.917	8.668	8.633	10.24	8.786	8.745	10.707	-0.0459677	0.31096	0.569237	0	0	0
'Arhgef3'	66.132	60.089	61.702	64.093	61.365	60.376	66.455	61.514	61.031	63.138	63.908	63.134	53.625	59.541	61.76	60.757	62.556	60.45	0.0248257	0.483577	0.715061	0	0	0
'Arhgef39'	0.755	0.959	1.011	0.916	0.797	0.969	0.928	0.732	0.951	0.574	0.768	0.928	0.814	0.75	0.992	0.731	0.735	1.008	0.117709	0.158439	0.388567	0	0	0
'Arhgef6'	16.922	18.233	17.813	17.667	17.613	17.277	18.599	18.68	17.706	18.612	18.589	17.567	18.258	17.607	17.199	18.054	18.337	16.853	-0.0148239	0.495632	0.72473	0	0	0
'Arhgef7'	6.281	6.53	6.781	6.1	6.292	6.762	6.199	6.413	6.883	6.989	6.949	6.686	6.487	6.205	6.91	6.996	6.389	6.747	-0.0591768	0.0562474	0.203569	0	0	0
'Arid1a'	43.074	37.609	38.805	39.701	34.171	38.173	34.368	37.761	39.496	39.87	37.824	43.285	39.11	38.212	41.957	39.805	37.61	45.61	-0.091028	0.0227031	0.112477	0	0	0
'Arid1b'	16.366	13.856	15.834	15.66	14.187	16.549	15.111	14.895	15.486	16.732	16.432	14.718	15.214	16.096	15.075	16.748	15.08	15.357	-0.0457954	0.229578	0.476566	0	0	0
'Arid2'	9.834	9.1	9.753	9.332	9.097	8.887	8.204	9.605	9.44	9.369	9.859	9.959	8.477	9.644	9.561	9.047	10.052	10.715	-0.0667695	0.106627	0.306744	0	0	0
'Arid3a'	1.583	1.358	1.739	1.519	1.47	1.811	1.48	1.34	1.678	1.4	1.491	1.727	1.252	1.115	1.747	1.253	1.171	1.573	0.12641	0.026114	0.124086	0	0	0
'Arid3b'	0.784	0.642	0.933	0.691	0.833	0.94	0.846	0.695	0.941	0.791	0.74	1.02	0.717	0.583	0.974	0.836	0.748	0.932	-0.0170217	0.794364	0.908163	0	0	0
'Arid4a'	21.648	21.327	19.493	21.681	20.174	21.368	21.741	20.957	21.847	18.93	22.416	24.505	18.62	21.152	22.853	20.155	21.7	24.375	-0.0403316	0.390022	0.639268	0	0	0
'Arid4b'	7.234	6.816	6.609	7.707	6.754	6.306	7.164	7.024	6.519	7.184	6.829	6.752	6.596	6.877	6.312	6.93	7.1	5.816	0.0298591	0.333314	0.591532	0	0	0
'Arid5a'	6.761	5.371	7.661	5.737	6.315	6.744	6.11	7.324	6.321	5.775	6.983	6.678	5.531	5.807	6.295	4.538	5.902	6.705	0.0995645	0.11865	0.327786	0	0	0
'Arid5b'	27.299	19.984	20.107	21.707	20.713	18.053	19.707	21.571	19.168	30.163	25.007	18.568	25.945	24.746	18.182	28.454	23.253	17.546	-0.159292	0.00933838	0.0593815	0	0	0
'Arih1'	26.563	24.714	24.937	27.189	26.118	24.515	26.218	25.914	23.576	26.553	27.008	25.804	25.108	26.928	25.933	24.788	26.98	27.113	-0.0516376	0.0985146	0.293282	0	0	0
'Arih2'	5.317	5.737	5.005	4.757	5.562	5.371	5.029	5.734	5.036	5.281	5.245	5.305	5.311	5.69	5.29	5.999	5.204	4.825	-0.0284573	0.440929	0.684346	0	0	0
'Arl1'	19.885	24.335	21.604	22.046	25.49	19.906	22.243	22.973	20.066	23.333	20.414	20.831	21.804	22.566	20.232	22.542	21.619	19.672	0.0255927	0.52113	0.743959	0	0	0
'Arl10'	1.925	2.702	1.924	1.741	2.351	2.653	1.622	2.617	2.163	2.124	1.568	1.853	1.812	1.982	2.026	2.193	1.533	1.907	0.199575	0.070861	0.234696	0	0	0
'Arl13b'	3.468	3.686	3.376	3.186	3.336	3.353	3.22	3.493	3.344	3.974	3.598	3.621	3.448	4.136	3.325	3.391	3.867	2.865	-0.0874356	0.107905	0.309188	0	0	0
'Arl14ep'	4.098	5.759	4.797	5.552	5.64	4.995	5.194	5.056	4.929	3.941	5.017	4.911	4.014	5.15	4.599	4.794	5.056	4.477	0.119394	0.029093	0.132173	0	0	0
'Arl15'	2.81	2.589	3.036	3.238	2.815	3.271	3.69	3.285	2.988	3.523	3.487	3.142	2.742	3.168	3.313	4.076	3.439	3.199	-0.119209	0.125972	0.33998	0	0	0
'Arl16'	2.139	2.381	2.318	2.099	2.252	2.14	2.336	2.328	2.103	1.921	2.286	2.215	2.299	1.952	2.067	1.754	2.334	1.948	0.0803971	0.164484	0.396775	0	0	0
'Arl2'	5.998	6.197	5.956	6.05	5.968	6.157	6.242	6.069	6.884	5.819	5.053	6.203	6.116	6.276	5.8	6.638	5.609	5.648	0.0514514	0.282946	0.539368	0	0	0
'Arl2bp'	9.862	12.726	10.477	8.422	10.469	11.339	8.809	13.528	10.682	13.61	10.787	9.88	12.375	11.225	10.795	13.593	7.756	8.83	-0.0412022	0.68524	0.851066	0	0	0
'Arl3'	23.491	25.865	24.977	27.934	26.706	25.999	23.586	26.563	26.515	22.612	22.509	23.634	22.506	23.333	22.502	27.494	22.3	22.753	0.135228	0.00924547	0.0589676	0	0	0
'Arl4a'	3.813	2.909	2.529	3.482	3.089	2.48	3.113	2.933	2.545	3.637	3.47	2.515	3.4	3.484	2.351	3.004	3.277	2.186	-0.0241221	0.666195	0.839045	0	0	0
'Arl4c'	4.227	4.757	4.301	4.344	5.433	5.71	5.054	5.744	4.928	12.201	9.207	8.555	15.16	13.004	9.66	17.14	10.186	9.348	-1.21426	9.7402e-23	1.59763e-20	1	1	1
'Arl5a'	12.319	12.462	13.423	12.712	13.224	12.237	12.711	13.159	11.942	12.414	11.441	13.216	11.622	13.158	11.729	13.664	13.325	13.1	-0.00424847	0.914723	0.967134	0	0	0
'Arl5b'	1.444	1.171	1.058	1.236	1.075	0.949	1.279	1.209	0.993	1.131	1.391	1.313	1.108	1.234	1.152	1.338	1.361	1.115	-0.114899	0.0931623	0.282555	0	0	0
'Arl5c'	50.334	57.538	50.606	51.048	59.323	54.884	52.55	54.197	52.57	57.014	54.162	53.835	71.792	61.121	54.456	62.413	56.629	52.676	-0.126137	0.00737566	0.049714	1	0	0
'Arl6'	0.977	1.437	1.257	1.241	1.48	1.071	1.18	1.52	1.15	0.998	1.007	0.865	1.015	1.089	0.835	1.113	1.337	0.881	0.303084	0.0043451	0.033767	1	0	0
'Arl6ip1'	60.551	70.6	68.868	66.928	71.46	70.586	68.696	72.597	70.28	62.149	68.464	72.431	61.487	73.522	72.664	66.564	70.004	73.05	-0.00978904	0.721522	0.871577	0	0	0
'Arl6ip4'	16.45	18.215	18.224	15.458	16.916	20.203	16.804	16.95	18.731	16.347	13.52	18.898	17.644	15.314	18.762	16.749	16.182	17.615	0.0523844	0.206664	0.450945	0	0	0
'Arl6ip5'	167.931	189.227	162.506	174.956	187.956	167.456	173.084	173.184	166.825	161.966	158.827	161.284	167.27	169.65	165.001	166.343	163.273	160.603	0.0711798	0.0045298	0.0348724	1	0	0
'Arl6ip6'	12.376	12.558	13.585	14.625	12.446	11.484	13.147	12.436	11.719	11.167	12.954	13.848	13.198	13.288	13.654	10.451	14.051	13.904	-0.0387944	0.517548	0.740703	0	0	0
'Arl8a'	14.577	15.216	14.873	14.249	14.012	15.134	14.177	13.96	14.428	13.872	15.08	19.001	13.962	16.097	17.482	14.252	14.381	17.911	-0.131258	0.00487422	0.0366934	1	0	0
'Arl8b'	17.215	20.836	17.076	18.147	19.835	17.928	17.972	18.517	17.031	17.87	19.012	20.43	18.882	20.862	19.822	18.482	20.061	20.485	-0.112681	0.00167084	0.0157104	1	0	0
'Armc1'	11.234	14.257	12.64	11.526	13.506	11.945	13.131	12.96	11.654	12.22	12.653	13.183	11.599	13.915	12.366	11.685	13.198	12.615	-0.0245601	0.518795	0.741577	0	0	0
'Armc10'	8.044	9.014	9.643	7.561	9.416	8.718	8.432	9.96	9.14	9.102	8.79	8.95	8.746	9.217	8.564	9.199	8.708	8.305	-0.00329199	0.935168	0.975188	0	0	0
'Armc5'	12.475	13.131	15.091	10.248	13.178	15.96	10.145	13.052	15.339	13.851	11.428	12.758	14.849	12.143	13.268	14.634	11.517	12.289	0.00795609	0.913309	0.966932	0	0	0
'Armc6'	2.737	2.843	2.933	2.963	2.7	2.852	2.612	2.677	2.935	2.929	2.926	3.732	3.055	3.026	3.491	2.942	2.892	3.4	-0.188274	0.000190239	0.00268185	1	0	0
'Armc7'	12.845	11.794	13.036	14.076	10.948	12.511	13.576	12.225	13.056	11.288	11.137	14.993	11.468	10.278	14.763	10.977	11.619	14.032	0.0385284	0.478026	0.711142	0	0	0
'Armc8'	8.799	8.966	10.188	8.821	9.726	9.772	9.039	9.654	9.18	10.703	9.379	9.387	8.938	9.445	8.277	9.655	9.368	8.349	0.00426493	0.924625	0.971452	0	0	0
'Armc9'	0.462	0.35	0.471	0.387	0.515	0.426	0.368	0.42	0.504	0.559	0.485	0.532	0.515	0.473	0.399	0.489	0.473	0.466	-0.175729	0.0406414	0.164887	0	0	0
'Armcx2'	4.537	4.116	3.546	4.022	4.126	3.818	3.641	4.331	3.647	4.486	4.553	4.425	4.432	4.54	3.991	4.406	4.658	3.973	-0.152737	0.000268014	0.00355452	1	0	0
'Armcx5'	5.869	4.946	3.581	4.524	4.424	3.755	4.171	4.201	3.738	5.577	5.503	3.127	5.384	4.747	2.71	5.459	4.489	2.7	0.0145696	0.857938	0.938973	0	0	0
'Armcx6'	2.512	1.978	2.006	1.957	2.006	1.637	2.125	2.064	1.9	2.099	1.859	1.527	2.214	1.971	1.777	2.09	1.917	1.437	0.114446	0.134865	0.353634	0	0	0
'Armt1'	4.456	5.357	5.231	5.304	5.723	5.024	4.47	5.201	5.081	4.75	5.288	5.115	4.935	5.193	5.179	4.372	4.925	4.747	0.0283309	0.497436	0.725829	0	0	0
'Arnt'	6.823	7.492	7.194	6.971	7.591	7.029	6.959	7.408	7.29	7.225	7.286	6.796	6.876	7.079	6.778	7.257	7.111	6.452	0.0348277	0.17221	0.405972	0	0	0
'Arnt2'	10.632	15.301	10.667	12.327	12.579	11.647	11.378	13.879	12.25	9.472	9.589	7.825	9.951	10.384	7.169	10.046	10.802	8.254	0.400742	8.71506e-14	6.50593e-12	1	1	0
'Arntl'	16.793	18.722	14.857	17.765	19.368	17.138	16.862	17.786	17.238	18.367	17.839	17.454	16.819	17.815	16.003	17.015	18.145	16.874	-0.0140517	0.710283	0.865372	0	0	0
'Arntl2'	1.036	1.02	1.343	1.481	1.314	1.146	1.256	1.457	1.321	1.553	1.851	1.771	1.993	1.819	1.37	1.29	1.718	1.866	-0.433702	1.87031e-06	4.57321e-05	1	1	0
'Arpc1a'	16.997	18.444	17.514	16.094	18.126	17.51	16.74	18.295	17.031	16.938	18.454	19.386	18.935	18.142	19.799	19.321	19.446	18.815	-0.122714	6.04387e-05	0.000991341	1	0	0
'Arpc1b'	74.613	75.277	75.544	77.187	74.32	80.732	77.961	73.176	75.11	73.871	72.996	74.72	78.532	75.07	83.461	80.556	73.478	79.413	-0.0275221	0.292837	0.549314	0	0	0
'Arpc2'	252.667	283.952	249.769	271.286	276.341	254.9	272.846	279.419	250.888	263.964	277.266	231.971	272.569	283.531	262.617	275.962	276.695	248.233	-0.0105547	0.674852	0.843956	0	0	0
'Arpc3'	27.979	29.079	27.623	30.178	29.276	29.477	29.59	28.387	27.758	24.814	24.579	23.606	26.299	26.278	27.537	25.36	26.889	23.999	0.166885	1.80921e-07	5.41883e-06	1	0	0
'Arpc4'	119.612	131.308	129.152	123.047	136.621	135.897	127.516	132.539	127.108	133.156	127.834	118.449	133.268	130.148	132.75	132.656	125.64	123.617	-0.00364064	0.903953	0.962354	0	0	0
'Arpc5'	104.26	120.31	105.717	106.793	120.43	110.235	111.304	112.065	107.423	101.905	103.971	100.514	107.994	111.015	109.266	113.101	108.617	100.215	0.0503132	0.0753091	0.24403	0	0	0
'Arpc5l'	17.337	19.838	17.37	17.944	20.951	18.376	17.783	20.116	18.447	16.126	17.927	18.28	16.99	21.14	20.213	17.917	19.042	18.894	0.00219728	0.952546	0.982251	0	0	0
'Arpp19'	4.325	4.546	4.524	4.858	4.877	4.705	4.749	4.633	4.463	4.154	4.009	4.34	4.522	4.517	4.68	4.49	4.667	4.551	0.0499186	0.171766	0.405514	0	0	0
'Arpp21'	0.25	0.345	0.209	0.27	0.333	0.255	0.263	0.273	0.244	0.225	0.315	0.201	0.412	0.283	0.178	0.223	0.324	0.143	0.0955597	0.414118	0.662025	0	0	0
'Arrb1'	4.04	4.197	4.349	3.515	4.536	4.478	3.492	4.25	4.154	4.25	3.948	4.274	3.071	3.704	4.113	4.079	3.419	4.047	0.0731402	0.201122	0.442478	0	0	0
'Arrb2'	61.533	64.627	64.246	59.711	61.7	68.003	64.333	60.635	68.78	63.368	60.493	66.399	71.652	64.372	67.477	63.791	65.737	67.596	-0.0542225	0.0571595	0.205464	0	0	0
'Arrdc1'	11.225	10.88	13.299	10.978	10.71	12.911	11.292	10.96	12.825	10.979	10.765	13.293	12.359	10.457	12.845	10.932	11.985	11.939	-0.018661	0.561584	0.771186	0	0	0
'Arrdc2'	6.427	6.841	8.551	6.101	7.889	7.423	6.979	7.133	8.472	6.914	7.17	7.445	7.665	6.913	6.761	7.174	7.575	6.373	0.0319315	0.612088	0.805636	0	0	0
'Arrdc3'	1.716	1.548	1.86	1.346	2.039	1.694	1.381	2.031	1.51	2.331	1.391	1.181	1.825	1.456	1.02	1.827	1.344	1.04	0.204238	0.139075	0.360453	0	0	0
'Arrdc4'	3.026	3.202	3.17	2.706	3.591	2.972	3.024	2.969	3.072	3.799	4.335	5.916	2.942	3.466	5.087	4.174	4.307	6.93	-0.549099	4.71389e-08	1.54321e-06	1	1	0
'Arsa'	4.59	4.759	5.124	4.084	4.528	4.85	4.221	4.393	5.194	4.864	4.251	4.612	4.973	4.358	4.336	4.783	4.143	4.356	0.0304875	0.527758	0.748606	0	0	0
'Arsb'	5.829	6.923	6.884	6.587	7.068	7.394	6.839	6.677	7.212	7.04	6	6.338	7.305	7.074	6.466	7.221	7.094	6.64	-0.00185402	0.971188	0.98979	0	0	0
'Arsg'	0.871	1.15	0.905	0.812	1.026	1.043	1.096	1.22	1.035	0.78	0.67	0.644	0.632	0.678	0.561	0.666	0.77	0.615	0.596454	2.71539e-09	1.12426e-07	1	1	0
'Arsk'	0.918	0.664	0.89	0.842	0.922	0.939	0.769	1.065	0.906	1.045	1.012	0.89	0.924	1.129	0.954	0.997	0.994	0.794	-0.12914	0.163517	0.395411	0	0	0
'Arv1'	9.583	12.965	12.39	9.494	12.521	12.871	11.307	10.91	12.445	10.902	10.223	11.701	10.261	11.215	11.673	12.402	12.518	11.056	0.0238171	0.70989	0.865322	0	0	0
'Arvcf'	0.492	0.595	0.656	0.485	0.587	0.738	0.517	0.58	0.643	0.638	0.46	0.566	0.459	0.368	0.575	0.447	0.407	0.622	0.211592	0.0189997	0.099799	0	0	0
'As3mt'	5.133	5.332	5.803	6.136	5.531	5.922	6.958	5.05	5.99	6.077	5.98	4.913	5.516	5.288	5.118	4.988	5.413	4.236	0.121509	0.116648	0.324335	0	0	0
'Asah1'	2.889	3.358	3.071	2.844	3.769	3.275	3.182	3.487	3.049	3.044	3.759	2.796	3.399	3.685	3.137	3.156	3.239	2.903	-0.0129949	0.808783	0.91389	0	0	0
'Asah2'	2.019	2.162	2.026	2.106	1.992	2.19	2.521	2.464	2.67	2.632	2.506	2.673	2.739	2.59	2.159	2.831	2.68	2.488	-0.219236	0.00232406	0.0204842	1	0	0
'Asap1'	31.935	31.91	31.703	30.412	31.055	30.542	29.554	30.972	30.657	34.656	31.037	31.481	31.75	30.679	31.911	33.299	28.56	30.916	-0.0377198	0.188268	0.424626	0	0	0
'Asap2'	2.76	2.433	2.824	2.204	2.57	2.926	2.609	2.979	2.967	2.917	3.733	3.13	3.191	3.642	3.031	2.677	3.292	3.203	-0.247162	0.000100582	0.00156085	1	0	0
'Asb1'	4.025	4.104	4.119	3.557	4.214	4.087	3.723	4.539	3.964	4.025	4.159	3.823	3.907	4.364	4.046	4.205	3.727	3.68	0.0124741	0.780511	0.901343	0	0	0
'Asb13'	11.146	13.205	12.667	10.006	12.949	12.207	10.832	12.55	13.383	11.051	10.926	13.414	12.229	12.213	13.519	13.163	12.352	13.85	-0.0628498	0.167659	0.399974	0	0	0
'Asb2'	79.238	81.033	82.896	81.355	82.459	83.029	81.242	79.784	86.775	82.733	78.268	82.349	81.441	75.435	82.235	76.172	73.084	82.511	0.0362404	0.103724	0.302038	0	0	0
'Asb3'	2.347	2.667	2.304	2.798	2.241	2.213	3.072	2.468	2.271	2.223	2.669	2.747	2.075	2.433	2.579	2.168	2.664	2.515	0.00394783	0.956842	0.983901	0	0	0
'Asb6'	6.904	6.803	7.172	6.16	6.51	7.29	6.611	6.491	7.309	6.375	5.709	7.769	6.79	6.537	7.302	6.772	6.27	7.325	-0.00296078	0.930384	0.973736	0	0	0
'Asb7'	2.312	2.986	2.376	2.169	2.826	2.44	2.332	2.824	2.355	2.634	2.501	2.274	2.717	2.846	2.241	2.901	2.852	2.073	-0.0327346	0.536189	0.755232	0	0	0
'Asb8'	8.267	9.454	10.152	8.633	9.624	10.152	9.768	10.332	10.797	9.152	9.418	9.414	7.764	9.708	10.091	8.764	8.985	9.541	0.0668125	0.130761	0.347309	0	0	0
'Ascc1'	22.747	25.406	22.521	25.978	24.777	25.37	24.184	24.839	22.449	24.412	22.901	21.489	27.286	25.892	23.189	26.216	26.413	20.99	-0.00878925	0.845761	0.934336	0	0	0
'Ascc2'	13.816	12.485	15.447	14.211	13.734	14.168	15.177	13.291	14.457	13.907	15.376	15.727	14.664	13.651	14.92	14.554	14.162	14.614	-0.0643652	0.0624739	0.21692	0	0	0
'Ascc3'	13.355	12.34	12.426	13.18	13.058	11.333	12.883	11.97	12.323	13.285	12.836	12.634	11.692	12.777	11.732	11.978	13.666	12.751	-0.0177535	0.649535	0.829205	0	0	0
'Ascl2'	27.813	30.728	25.026	27.384	29.08	25.14	26.679	28.088	26.827	27.173	31.375	29.042	34.079	30.907	29.052	29.839	34.232	29.052	-0.16797	8.90849e-06	0.000188783	1	0	0
'Asf1a'	11.731	13.532	12.645	13.538	13.854	12.894	14.307	13.033	14.204	12.388	12.821	13.333	12.316	11.528	13.07	11.667	12.756	13.133	0.0651233	0.156295	0.385469	0	0	0
'Asf1b'	13.359	13.054	16.41	15.815	14.546	17.325	15.46	13.674	17.495	10.389	13.71	15.874	17.866	15.94	17.955	12.566	14.625	15.942	0.0117488	0.874217	0.946279	0	0	0
'Ash1l'	10.881	9.036	9.224	10.767	8.676	8.658	9.562	9.617	9.707	10.275	10.615	10.486	9.334	9.887	9.62	10.191	9.87	11.39	-0.103012	0.0380188	0.158476	0	0	0
'Ash2l'	5.944	6.639	7.077	5.8	6.761	6.562	6.655	6.86	6.471	6.447	5.929	5.917	6.603	6.304	6.04	6.475	6.311	5.41	0.0769566	0.0655376	0.223365	0	0	0
'Asic1'	2.258	2.328	2.816	2.184	2.261	2.762	1.989	1.928	2.263	1.802	2.19	2.626	1.966	2.258	2.298	1.786	1.902	2.394	0.0988446	0.199114	0.439334	0	0	0
'Asl'	8.834	8.752	9.148	9.307	8.527	9.18	9.615	8.919	9.021	8.895	8.661	9.558	9.488	8.518	9.462	9.451	9.951	8.51	-0.0324345	0.341677	0.598131	0	0	0
'Asna1'	49.684	52.345	47.898	50.163	52.054	54.101	52.231	52.491	52.81	51.614	45.349	52.257	55.444	47.207	52.434	52.034	46.168	48.355	0.0286498	0.426553	0.673036	0	0	0
'Asns'	1.09	0.924	1.372	0.812	1.043	1.011	1.057	1.027	1.26	0.929	0.612	0.791	0.848	0.792	0.893	0.845	0.611	0.877	0.42065	0.000224349	0.00309626	1	1	0
'Aspm'	1.7	2.223	2.587	2.379	2.132	2.443	2.206	2.208	2.569	1.463	2.504	2.418	2.352	2.725	2.992	1.957	2.689	2.388	-0.0741052	0.361476	0.613501	0	0	0
'Aspscr1'	10.953	11.043	11.913	10.373	10.787	12.68	10.364	11.345	12.391	11.803	10.31	11.764	11.906	10.768	11.375	11.662	10.72	11.042	-0.00273074	0.935503	0.975188	0	0	0
'Asrgl1'	11.323	10.571	10.889	10.909	10	10.205	11.799	11.254	10.878	9.313	10.191	10.255	10.825	10.714	10.507	9.9	10.454	9.59	0.0818757	0.0376631	0.157526	0	0	0
'Aste1'	1.264	1.259	1.291	1.189	1.159	1.2	1.23	1.398	1.282	1.317	1.138	1.25	1.386	1.203	1.13	1.27	1.334	1.244	-0.00727347	0.908009	0.963939	0	0	0
'Asun'	6.677	6.479	6.471	7.185	6.573	6.227	7.187	6.588	6.73	6.31	6.911	7.288	6.437	7.121	7.258	6.357	7.406	7.119	-0.0610743	0.141274	0.363605	0	0	0
'Asxl1'	23.066	19.209	22.895	21.354	19.639	21.002	22.229	20.913	21.938	23.87	22.443	21.081	24.556	21.361	19.641	21.664	22.302	21.506	-0.055341	0.147022	0.372623	0	0	0
'Asxl2'	6.454	6.357	6.384	6.532	6.497	6.218	6.602	6.025	6.595	6.346	6.032	6.254	5.915	5.74	5.998	6.129	6.113	6.195	0.0640933	0.00984074	0.0616078	0	0	0
'Atad1'	33.393	39.781	37.446	35.798	39.115	34.617	38.17	39.782	35.046	36.349	36.454	35.176	33.49	40.143	34.205	35.472	39.393	33.373	0.0295141	0.316816	0.574831	0	0	0
'Atad2'	23.254	22.558	26.087	26.224	22.647	24.134	23.557	22.237	24.879	21.331	24.895	26.376	25.696	25.616	25.897	20.234	24.43	28.507	-0.0579845	0.245469	0.495869	0	0	0
'Atad2b'	11.721	11.304	11.842	11.819	11.528	10.922	12.377	11.793	10.861	12.008	13.023	12.118	11.531	12.34	11.18	11.841	12.395	11.95	-0.0675421	0.030509	0.136281	0	0	0
'Atad3a'	7.619	6.88	8.25	7.603	7.812	7.106	7.225	7.725	7.47	7.874	6.284	8.109	7.554	6.223	7.605	7.475	7.021	7.186	0.0414972	0.342707	0.598971	0	0	0
'Atad5'	3.061	2.782	3.578	3.522	2.897	2.999	3.467	2.909	3.243	3.052	3.191	2.995	3.854	3	2.845	2.8	3.058	2.883	0.0290165	0.61756	0.808662	0	0	0
'Atat1'	1.408	1.411	1.589	1.523	1.599	1.624	1.478	1.525	1.934	1.252	1.283	1.876	1.434	1.528	1.642	1.302	1.407	1.687	0.0521629	0.39229	0.64181	0	0	0
'Atcay'	12.476	13.637	11.831	13.235	13.051	14.096	14.152	12.396	13.431	13.309	13.139	14.618	13.989	13.119	13.854	12.855	14.439	15.449	-0.0894984	0.0328265	0.143383	0	0	0
'Ate1'	6.815	8.215	7.574	7.637	7.72	7.735	8.184	7.541	7.688	8.024	8.537	8.428	7.786	8.234	8.376	7.45	8.718	8.013	-0.103729	0.0024931	0.0216259	1	0	0
'Atf2'	6.981	6.974	6.675	6.696	6.906	6.32	7.19	7.173	6.56	6.751	7.584	7.206	6.95	7.546	6.594	6.696	7.609	6.463	-0.0552666	0.0629605	0.218148	0	0	0
'Atf4'	194.077	144.987	114.192	158.334	136.988	122.657	151.795	143.98	110.901	173.56	146.319	100.496	178.812	165.046	106.891	159.708	152.98	97.242	0.00471749	0.928722	0.972809	0	0	0
'Atf5'	3.445	2.968	3.65	2.992	2.961	3.927	3.091	3.186	3.516	3.496	3.028	4.11	3.737	3.263	4.203	2.803	3.465	4.574	-0.146167	0.0324672	0.142318	0	0	0
'Atf6'	8.978	8.285	8.741	8.875	8.29	7.896	8.896	8.413	8.014	4.915	5.798	4.719	4.76	4.913	4.679	4.725	4.707	4.42	0.799268	7.26443e-85	5.11312e-82	1	1	0
'Atf6b'	39.944	35.544	45.536	36.499	37.982	46.36	38.821	37.521	43.345	41.16	35.429	44.62	41.067	36.258	41.858	39.355	35.362	43.756	0.000832555	0.975648	0.991752	0	0	0
'Atf7ip'	10.141	9.46	9.347	9.705	9.476	8.876	9.551	9.382	9.667	9.866	10.889	10.706	8.905	9.661	10.302	9.838	10.216	10.517	-0.0968001	0.0115418	0.0692651	0	0	0
'Atg10'	4.525	4.444	3.607	5.836	4.244	4.169	4.871	4.58	3.755	4.704	5.054	4.763	4.224	4.44	4.519	3.471	5.527	4.471	-0.0663752	0.478802	0.711377	0	0	0
'Atg101'	26.259	26.151	22.454	26.267	25.897	25.289	25.294	27.395	24.154	24.529	23.428	26.03	25.511	27.423	25.406	27.716	26.009	27.311	-0.0404418	0.371078	0.623036	0	0	0
'Atg12'	27.226	25.564	22.939	24.01	27.378	23.207	23.401	24.988	21.802	23.728	24.801	22.476	23.825	26.805	20.7	25.362	25.312	22.578	0.0242684	0.516471	0.74037	0	0	0
'Atg13'	6.835	7.465	7.494	6.529	7.512	7.436	6.956	7.611	7.324	7.15	7.2	7.611	6.619	7	7.381	7.111	7.155	7.365	0.00152338	0.956711	0.983901	0	0	0
'Atg14'	7.453	7.779	7.728	5.949	8.365	7.772	7.532	8.528	7.415	8.205	7.28	7.696	7.363	7.65	6.648	8.042	8.147	7.094	-0.000496452	0.992623	0.998639	0	0	0
'Atg16l1'	4.209	4.099	4.387	3.791	3.949	4.488	3.952	4.436	4.425	4.137	4.146	4.395	3.898	3.755	4.121	4.062	4.162	4.133	0.0272222	0.403622	0.652657	0	0	0
'Atg16l2'	6.48	5.306	7.139	5.431	5.466	7.334	6.524	5.812	7.152	6.682	6.499	8.431	6.948	5.965	7.272	6.084	7.083	7.639	-0.157564	0.000540094	0.0063814	1	0	0
'Atg2a'	12.044	10.956	13.008	11.309	11.533	12.251	10.878	10.903	13.021	12.669	12.083	13.12	12.345	11.863	12.422	12.757	12.396	13.097	-0.0999967	0.000877897	0.00946476	1	0	0
'Atg2b'	9.801	8.818	8.91	9.049	8.432	8.413	8.629	8.903	9.01	8.983	9.326	9.639	9.104	8.86	9.713	8.093	8.933	9.61	-0.0513885	0.180362	0.415642	0	0	0
'Atg3'	14.237	16.33	16.561	16.355	16.082	15.819	15.56	15.682	15.603	15.195	15.662	15.21	15.516	15.439	14.953	13.549	17.551	14.562	0.0368294	0.32943	0.587547	0	0	0
'Atg4a'	7.794	10.446	8.759	7.969	8.919	8.504	8.322	9.571	8.066	8.564	8.946	8.736	8.726	9.669	7.703	8.319	9.214	7.761	-0.00132649	0.976286	0.991814	0	0	0
'Atg4b'	6.622	6.745	6.905	6.672	6.703	6.918	6.162	7.491	6.523	6.31	6.789	6.785	6.227	6.049	6.47	6.732	6.216	6.542	0.054028	0.118578	0.32776	0	0	0
'Atg4d'	18.051	17.63	18.211	18.189	21.316	20.38	17.431	18.332	20.146	17.519	18.064	20.564	17.482	18.856	20.211	19.145	17.116	20.231	-0.00722174	0.862182	0.940336	0	0	0
'Atg5'	14.966	15.944	14.312	15.051	16.196	14.597	13.977	17.169	13.886	15.605	16.737	14.299	15.29	16.028	13.433	15.635	15.824	13.638	-0.0101037	0.787212	0.904773	0	0	0
'Atg7'	4.549	4.365	4.193	4.267	4.165	4.078	4.115	4.204	3.991	4.42	4.298	4.205	4.176	4.527	4.238	4.324	4.108	4.301	-0.0341849	0.319416	0.577958	0	0	0
'Atg9a'	4.288	4.746	4.719	4.226	4.119	4.879	4.142	4.408	5.239	4.45	4.351	5.381	4.305	4.703	4.684	4.47	4.451	4.926	-0.0463655	0.191567	0.428535	0	0	0
'Athl1'	6.667	6.895	7.273	6.224	7.091	7.671	7.21	7.135	7.78	7.276	7.253	7.333	7.414	6.253	6.628	6.59	7.091	6.498	0.025663	0.545059	0.760575	0	0	0
'Atic'	14.729	13.889	15.289	14.736	14.967	14.164	14.769	15.032	15.038	14.596	13.731	15.945	14.276	13.955	15.126	13.407	13.637	15.74	0.0131156	0.668556	0.84	0	0	0
'Atl2'	7.03	8.269	7.073	7.15	7.17	6.746	7.735	8.119	7.076	5.909	7.908	6.65	6.705	7.309	6.348	6.444	7.426	6.962	0.094982	0.0252128	0.121269	0	0	0
'Atl3'	25.314	24.914	26.039	25.689	26.83	23.71	26.051	26.112	24.513	26.363	28.199	25.882	25.615	27.977	25.763	27.199	29.781	24.639	-0.0831114	0.00312012	0.0260999	1	0	0
'Atm'	9.175	9.337	9.603	10.194	9.763	8.864	9.175	9.139	9.665	10.093	9.53	10.234	9.881	9.189	9.213	9.54	10.02	10.142	-0.061039	0.057173	0.205464	0	0	0
'Atmin'	25.754	26.27	24.714	23.647	25.271	26.894	23.553	26.112	25.873	24.773	21.309	23.58	23.252	23.521	22.462	24.238	20.822	24.316	0.121396	0.000896449	0.00960175	1	0	0
'Atox1'	39.75	44.017	39.922	40.19	42.069	45.525	40.787	43.541	43.128	36.078	38.276	42.176	43.066	45.124	44.076	39.805	40.791	37.075	0.036073	0.418881	0.665966	0	0	0
'Atp10a'	9.15	8.894	10.881	9.743	8.605	10.132	9.43	8.291	9.67	9.777	8.681	11.469	10.727	9.675	11.218	9.876	9.851	12.208	-0.152574	6.11246e-05	0.000998875	1	0	0
'Atp10d'	5.386	5.931	5.622	5.55	5.865	5.584	5.197	5.585	5.631	5.749	6.221	6.381	5.986	5.715	6.376	5.643	5.837	6.224	-0.118167	4.87423e-05	0.000830981	1	0	0
'Atp11a'	5.773	4.841	6.374	5.446	4.907	5.47	5.461	5.635	6.184	5.508	5.783	6.25	5.364	5.011	5.851	4.892	5.724	6.472	-0.0317646	0.496006	0.72489	0	0	0
'Atp11b'	11.968	12.588	11.972	11.532	12.167	11.232	12.614	12.471	11.75	12.138	12.524	12.353	12.188	12.586	11.549	12.046	12.401	11.739	-0.028094	0.190653	0.427074	0	0	0
'Atp11c'	2.359	2.384	2.3	2.202	2.033	2.014	2.542	2.244	2.255	2.22	2.252	2.471	2.065	2.407	2.168	2.236	2.404	2.216	-0.0204021	0.674659	0.84388	0	0	0
'Atp13a1'	33.03	29.518	39.611	31.638	28.879	36.386	32.355	29.966	37.14	30.516	27.933	40.819	34.499	28.475	36.799	32.738	32.419	38.191	-0.0290265	0.371498	0.623529	0	0	0
'Atp13a2'	11.019	10.8	12.475	10.035	10.591	13.327	10.757	10.551	12.802	11.078	9.937	11.734	12.273	9.114	11.483	10.807	9.838	12.05	0.0473745	0.218525	0.465487	0	0	0
'Atp13a3'	18.017	19.191	18.55	18.515	18.021	16.883	19.293	18.523	17.156	17.418	20.304	19.249	18.404	20.106	18.416	17.593	19.759	20.152	-0.0730425	0.0406106	0.164886	0	0	0
'Atp1a1'	88.97	88.979	89.687	82.328	88.262	90.066	83.739	89.025	90.744	88.671	83.625	90.615	84.037	85.732	89.568	89.622	84.38	90.953	-0.00184411	0.932397	0.974635	0	0	0
'Atp1a3'	21.307	24.336	18.461	20.71	24.62	21.395	20.093	22.943	20.485	24.252	25.296	18.402	28.806	25.124	17.781	21.624	24.024	19.314	-0.0757687	0.16898	0.40129	0	0	0
'Atp1b1'	21.378	31.435	19.792	23.527	31.442	24.044	21.932	27.761	21.663	22.165	25.855	18.138	27.385	26.824	18.14	25.456	25.34	17.524	0.101121	0.0894678	0.274444	0	0	0
'Atp1b3'	87.977	98.076	91.893	93.307	99.532	95.433	93.83	102.744	91.786	93.69	101.332	96.038	95.844	98.933	100.435	104.844	97.645	101.292	-0.0702357	0.0109347	0.0667093	0	0	0
'Atp2a2'	30.73	30.386	32.151	30.262	32.719	31.89	30.66	32.155	30.642	30.95	31.744	31.272	31.837	31.121	31.102	30.659	30.262	32.677	-0.0105723	0.631819	0.817631	0	0	0
'Atp2a3'	60.755	63.988	69.624	59.93	64.713	70.155	60.257	63.93	69.86	67.521	62.72	63.849	66.983	60.744	65.464	66.239	58.343	65.328	0.00318856	0.918954	0.969318	0	0	0
'Atp2b1'	12.859	13.413	13.769	13.933	13.736	13.186	13.18	13.528	13.284	14.676	14.81	14.678	13.235	13.769	13.444	14.169	15.254	14.174	-0.0952806	0.00122017	0.0123192	1	0	0
'Atp2b4'	3.582	3.676	3.834	3.696	3.434	3.616	2.74	3.659	3.447	7.567	8.327	7.435	7.086	8.362	6.768	7.234	7.785	7.646	-1.11413	3.63146e-110	3.57844e-107	1	1	1
'Atp2c1'	5.403	5.686	5.704	5.395	6.004	5.47	5.626	5.586	5.618	5.509	5.792	5.704	5.039	5.464	5.385	5.484	5.57	5.604	0.0158712	0.569031	0.776776	0	0	0
'Atp5a1'	121.143	127.428	117.902	119.836	127.359	123.008	117.862	126.423	121.361	121.255	119.389	111.813	124.04	123.027	120.202	122.003	119.62	116.53	0.0218952	0.300042	0.556382	0	0	0
'Atp5b'	102.247	105.364	101.135	109.777	108.558	103.067	110.686	105.095	101.103	97.238	103.369	94.585	106.997	103.788	101.68	102.722	105.253	99.11	0.0392107	0.104372	0.302742	0	0	0
'Atp5c1'	59.878	67.341	63.409	63.883	63.29	58.569	65.034	63.518	58.006	57.567	60.668	54.792	59.484	62.175	58.927	58.836	60.185	52.529	0.0903894	0.00107647	0.0111659	1	0	0
'Atp5d'	34.997	36.466	36.283	33.132	35.804	36.41	33.885	34.522	33.788	32.488	31.467	33.711	33.845	32.192	35.167	33.841	31.616	33.201	0.0731902	0.00510625	0.0380325	1	0	0
'Atp5e'	53.133	55.448	51.819	58.614	56.481	55.271	56.774	54.428	53.762	49.013	53.706	44.283	53.965	52.461	48.075	54.904	54.099	48.013	0.105691	0.00208873	0.0187795	1	0	0
'Atp5f1'	27.669	32.507	29.09	28.478	32.765	29.577	31.659	30.767	29.276	27.456	27.951	27.555	30.771	30.549	28.722	30.758	29.923	27.592	0.0451312	0.150662	0.37769	0	0	0
'Atp5g1'	6.092	6.895	6.225	6.288	6.848	6.205	6.406	6.369	6.104	6.387	6.204	5.961	6.458	6.331	6.352	5.982	6.325	6.199	0.0184427	0.560265	0.770606	0	0	0
'Atp5g2'	75.238	77.526	73.51	76.524	77.687	77.222	74.707	78.969	72.361	69.93	72.726	68.639	79.026	73.973	78.75	71.275	72.835	73.674	0.038406	0.223928	0.471138	0	0	0
'Atp5g3'	68.655	72.662	66.93	68.918	74.526	70.954	66.938	71.084	67.932	63.281	66.827	60.658	67.587	69.57	67.55	67.978	69.698	63.177	0.0667711	0.0132972	0.0769409	0	0	0
'Atp5h'	51.061	56.941	52.28	55.854	55.594	53.638	57.515	55.073	53.752	47.039	50.547	48.908	52.345	52.024	53.615	52.366	51.119	48.475	0.0959123	0.00128806	0.0128728	1	0	0
'Atp5j'	18.525	21.691	18.661	20.424	21.401	19.321	20.111	19.719	19.478	18.071	18.246	17.883	19.723	19.744	18.56	20.982	19.693	17.45	0.0630525	0.0567152	0.204697	0	0	0
'Atp5j2'	23.147	26.854	23.777	25.815	26.036	25.544	26.106	24.069	24.885	23.02	24.564	22.214	24.6	25.338	24.92	24.166	24.928	22.795	0.0528446	0.12347	0.335634	0	0	0
'Atp5k'	45.074	47.627	44.912	50.666	47.161	47.18	50.704	46.294	45.527	40.812	43.411	41.816	45.515	45.084	47.726	48.475	47.535	44.355	0.0607823	0.150901	0.37769	0	0	0
'Atp5l'	155.806	169.039	149.188	165.916	168.47	153.757	162.859	164.065	158.315	137.065	157.307	134.395	148.442	162.503	144.452	146.323	157.264	146.708	0.108267	0.000890741	0.00958228	1	0	0
'Atp5o'	27.302	29.639	27.687	29.743	31.25	29.444	28.373	28.733	28.644	25.968	27.055	27.299	28.775	26.992	27.865	28.592	28.786	27.154	0.0577522	0.0477623	0.182848	0	0	0
'Atp5s'	3.132	4.185	5.032	3.528	4.36	3.695	4.916	3.64	4.029	3.411	3.136	4.003	3.427	4.069	3.918	3.777	3.718	3.774	0.119206	0.216181	0.462216	0	0	0
'Atp5sl'	8.777	8.975	10.4	7.953	9.166	9.945	8.294	9.565	9.905	10.075	8.729	9.56	9.076	8.342	8.381	9.438	7.985	8.165	0.0481582	0.351561	0.605582	0	0	0
'Atp6ap1'	14.893	16.28	14.994	14.647	15.933	15.76	14.058	15.479	15.236	17.304	17.126	16.764	16.778	17.57	17.117	16.573	17.172	16.859	-0.169176	1.23656e-12	8.23314e-11	1	0	0
'Atp6ap2'	25.62	29.379	26.257	28.13	27.421	25.43	27.642	27.604	26.555	27.57	29.177	27.196	26.997	30.524	25.947	26.203	28.238	26.048	-0.0346804	0.244674	0.495178	0	0	0
'Atp6v0a1'	1.09	1.128	1.281	1.183	1.086	1.215	1.082	1.105	1.448	1.146	1.165	1.009	0.901	1.175	0.884	1.004	1.304	0.809	0.179642	0.0379536	0.158337	0	0	0
'Atp6v0a2'	24.929	25.65	23.434	24.691	23.718	23.462	23.334	23.94	23.345	24.67	25.992	26.532	25.771	25.382	25.365	24.209	25.075	26.49	-0.0956414	0.000514587	0.00613081	1	0	0
'Atp6v0b'	18.218	19.833	19.089	18.729	20.363	20.78	18.219	20.77	19.261	18.462	18.718	21.68	19.567	20.93	20.388	20.351	21.068	20.671	-0.0660443	0.0315774	0.139473	0	0	0
'Atp6v0c'	10.745	9.922	10.047	10.454	10.65	10.494	9.382	10.405	10.453	11.628	10.058	9.961	10.712	10.856	9.781	10.306	9.798	10.293	-0.0196954	0.606875	0.802273	0	0	0
'Atp6v0d1'	34.825	39.449	37.147	36.867	38.668	40.82	34.642	40.537	38.253	36.996	37.738	40.086	39.518	40.473	40.303	41.257	37.797	36.531	-0.0503143	0.135761	0.354483	0	0	0
'Atp6v0e'	25.106	29.225	26.135	25.863	29.245	27.595	25.572	28.844	26.028	25.181	27.225	26.216	25.022	27.643	26.178	26.104	25.728	24.498	0.0472958	0.071724	0.236293	0	0	0
'Atp6v0e2'	5.617	6.95	6.143	6.242	6.948	6.627	5.847	7.184	6.633	5.171	4.055	5.525	5.466	5.85	5.387	4.868	5.071	4.85	0.31314	4.94622e-08	1.60858e-06	1	0	0
'Atp6v1a'	8.637	9.629	9.44	9.48	9.456	8.85	8.924	9.971	9.519	9.32	9.325	9.088	9.255	9.583	8.957	9.311	9.583	8.547	0.00716612	0.792694	0.907357	0	0	0
'Atp6v1b2'	14.26	15.994	14.624	13.603	15.875	14.495	14.215	15.374	14.61	15.799	15.421	15.504	15.46	15.519	15.754	15.506	14.394	15.607	-0.0753627	0.0106894	0.0656694	0	0	0
'Atp6v1c1'	32.216	34.121	31.385	33.201	36.093	30.848	31.72	36.02	34.685	31.698	34.165	35.156	35.834	36.06	35.173	37.519	35.331	32.138	-0.0723822	0.0421972	0.169482	0	0	0
'Atp6v1d'	51.353	55.984	47.294	52.15	54.047	52.321	51.468	55.026	50.757	51.311	49.913	49.348	52.166	55.729	48.993	52.652	54.589	50.498	0.00491757	0.867936	0.942855	0	0	0
'Atp6v1e1'	8.6	8.955	8.352	8.303	8.836	8.968	8.08	9.412	9.408	8.716	8.107	8.726	8.989	8.388	8.83	9.247	8.47	7.739	0.0225285	0.562568	0.771759	0	0	0
'Atp6v1f'	96.131	107.328	95.256	99.604	105.543	93.264	97.452	106.994	96.781	93.809	95.181	87.405	92.719	102.236	96.217	96.701	99.483	88.359	0.066732	0.0116901	0.0698812	0	0	0
'Atp6v1g1'	66.76	81.629	68.562	71.46	76.914	73.409	71.778	76.391	68.279	60.238	67.791	65.372	71.658	73.421	65.528	67.245	74.785	62.764	0.0933544	0.0050816	0.0379349	1	0	0
'Atp6v1g2'	1.493	1.959	2.082	1.608	1.993	2.239	1.806	2.028	2.137	1.818	1.819	2.04	2.206	2.179	2.017	1.877	2.633	2.063	-0.116552	0.109841	0.312714	0	0	0
'Atp6v1g3'	5.562	7.068	5.385	6.435	7.109	5.067	5.563	6.4	4.56	7.209	5.8	5.79	8.387	7.711	5.023	7.145	7.868	5.703	-0.204642	0.00509268	0.0379601	1	0	0
'Atp6v1h'	4.953	5.475	5.079	5.466	5.728	4.55	5.715	5.276	4.675	5.09	4.867	4.919	4.876	5.094	4.706	4.546	5.36	4.882	0.0645279	0.102834	0.300601	0	0	0
'Atp7a'	1.662	1.337	1.444	1.661	1.411	1.144	1.385	1.555	1.329	1.539	1.511	1.692	1.278	1.397	1.517	1.585	1.442	1.546	-0.0785312	0.284094	0.540258	0	0	0
'Atp8a1'	4.169	3.96	4.311	3.886	4.004	4.015	4.135	4.441	4.274	4.577	5.071	4.454	4.621	4.768	3.9	4.397	5.217	3.987	-0.144548	0.000959597	0.0101132	1	0	0
'Atp8b2'	8.485	8.08	8.601	7.971	8.317	8.512	7.279	8.885	8.562	8.353	7.877	8.442	8.067	8.031	8.628	8.21	7.642	8.262	0.013706	0.660716	0.836217	0	0	0
'Atp9a'	19.707	22.282	19.991	18.703	20.336	20.878	19.391	21.679	19.422	26.861	24.37	20.803	24.783	22.451	23.673	24.812	23.558	23.788	-0.247876	5.38003e-09	2.12911e-07	1	0	0
'Atp9b'	40.802	41.588	42.588	39.999	41.698	40.949	41.166	41.07	42.297	43.694	42.359	41.299	43.817	41.075	37.898	42.8	44.219	38.839	-0.0234925	0.379786	0.631418	0	0	0
'Atpaf1'	3.741	4.727	4.239	4.054	4.515	4.492	4.024	4.428	4.193	3.551	4.152	4.246	3.729	4.353	4.144	3.859	3.91	3.88	0.0854127	0.023988	0.117251	0	0	0
'Atpaf2'	9.537	9.631	10.854	8.976	10.227	10.69	10.56	10.148	10.363	9.209	9.187	10.331	10.358	9.894	10.084	9.667	9.439	9.516	0.0426338	0.268651	0.522973	0	0	0
'Atpif1'	24.842	26.601	23.19	27.778	25.804	26.393	27.87	26.401	28.455	22.256	23.899	21.935	27.129	24.074	24.971	23.255	25.987	22.86	0.12282	0.0116097	0.0695028	0	0	0
'Atr'	1.829	1.953	2.035	2.029	2.205	1.987	2.2	2.073	1.951	2.066	1.88	2.069	1.792	1.909	1.884	2.063	2.231	1.759	0.0374584	0.405006	0.654144	0	0	0
'Atraid'	6.397	7.043	6.774	6.814	7.526	6.666	6.067	7.732	6.82	7.138	6.54	6.483	6.776	7.408	5.952	6.43	6.604	5.537	0.0625677	0.179181	0.414519	0	0	0
'Atrn'	3.132	3.886	3.477	3.167	3.408	3.253	2.967	3.591	3.28	3.633	3.824	3.499	3.449	3.454	3.045	3.468	3.483	3.167	-0.0515412	0.213197	0.458146	0	0	0
'Atrnl1'	1.507	1.466	1.623	1.331	1.352	1.54	1.805	1.344	1.479	1.719	1.304	1.399	1.75	1.697	1.126	1.56	1.599	1.373	-0.0100283	0.901979	0.961171	0	0	0
'Atrx'	10.774	9.793	10.619	11.011	9.836	9.853	10.187	10.331	10.161	10.369	10.347	10.244	9.509	10.26	9.543	10.127	10.214	10.163	0.0175633	0.564442	0.773468	0	0	0
'Atxn1'	3.454	2.989	3.323	3.341	3.086	3.158	3.345	2.648	3.363	4.081	3.966	4.397	3.104	3.662	3.831	3.896	3.765	3.973	-0.285149	5.58643e-07	1.52489e-05	1	0	0
'Atxn10'	44.334	44.452	44.652	46.403	45.647	46.652	45.789	45.733	43.85	48.656	43.115	47.454	43.477	44.152	46.737	42.459	48.515	44.358	-0.016758	0.590333	0.790909	0	0	0
'Atxn1l'	8.617	10.429	10.048	9.07	10.051	9.937	8.945	10.346	9.751	9.883	10.079	10.511	9.479	9.906	10.215	9.645	9.099	10.955	-0.0552339	0.106971	0.307493	0	0	0
'Atxn2'	2.524	2.091	2.397	2.289	2.061	2.231	2.218	2.162	2.25	2.375	2.235	2.491	2.189	2.388	2.401	2.34	2.319	2.749	-0.0966663	0.0298082	0.134123	0	0	0
'Atxn2l'	75.86	62.201	80.64	73.871	61.868	74.167	71.321	63.971	77.834	74.206	70.963	79.981	75.64	70.339	74.941	68.69	72.953	78.689	-0.0692644	0.0458766	0.17826	0	0	0
'Atxn3'	6.184	7.268	7.106	6.54	6.747	6.088	7.027	6.987	7.113	6.101	6.674	7.226	6.137	6.53	6.514	6.699	7.312	6.467	0.0194831	0.646298	0.827308	0	0	0
'Atxn7'	14.393	14.237	14.793	14.26	14.589	14.09	12.561	14.918	14.233	15.029	15.373	16.066	14.428	14.084	15.222	13.948	15.135	15.952	-0.0893615	0.00694848	0.0479181	1	0	0
'Atxn7l1'	4.035	3.52	3.847	3.684	3.538	3.822	3.479	3.535	3.932	3.909	3.833	4.379	3.884	3.85	3.952	3.576	3.987	4.031	-0.0953484	0.00732222	0.0495217	1	0	0
'Atxn7l2'	2.5	2.075	2.684	2.057	2.302	2.585	2.228	2.047	2.629	3.199	1.816	2.229	2.715	2.054	2.325	2.496	1.983	2.017	0.0227811	0.765748	0.895642	0	0	0
'Atxn7l3'	15.241	14.808	14.856	14.174	15	15.921	13.867	14.356	15.072	14.374	15.211	16.472	14.376	15.246	16.603	15.072	14.263	15.639	-0.052106	0.0675044	0.227648	0	0	0
'Atxn7l3b'	24.543	27.974	25.102	26.021	26.882	26.243	25.95	27.165	26.537	24.566	26.191	28.369	23.137	28.981	26.785	26.134	27.713	27.415	-0.0291286	0.369229	0.620253	0	0	0
'Auh'	3.477	3.412	3.048	3.135	3.273	3.191	3.445	3.527	3.147	3.038	3.696	3.065	3.469	3.282	3.216	3.275	3.615	2.941	-0.00425207	0.913993	0.967134	0	0	0
'Aup1'	14.112	14.157	16.122	14.041	14.198	15.569	14.933	14.465	15.634	14.394	13.653	15.866	15.219	13.874	15.461	14.636	14.206	15.024	-0.000983538	0.961779	0.986404	0	0	0
'Aurka'	5.255	5.746	6.067	5.81	6.002	6.464	5.46	5.26	6.269	3.695	5.317	6.032	6.598	5.893	6.845	5.249	5.866	5.616	0.0223778	0.764486	0.895255	0	0	0
'Aurkaip1'	21.76	22.849	23.508	21.805	23.485	22.422	23.476	24.323	23.041	19.953	20.548	21.832	21.532	21.834	23.052	22.011	21.645	20.73	0.0870691	0.00356488	0.0287815	1	0	0
'Aurkb'	4.742	4.893	6.819	5.151	5.307	6.85	6.381	5.482	7.241	3.373	5.341	6.39	6.2	6.375	7.66	5.4	5.364	6.196	0.00392654	0.96374	0.986874	0	0	0
'Aven'	4.772	4.926	5.111	5.339	5.268	5.487	4.988	4.992	4.523	5.65	4.748	4.851	5.469	5.526	5.267	5.422	5.316	4.828	-0.0576013	0.223713	0.471138	0	0	0
'Avl9'	6.83	7.229	6.549	6.568	7.308	6.653	6.274	7.379	6.815	7.369	7.434	7.371	6.506	7.793	7.434	7.533	7.974	7.33	-0.12546	0.000104057	0.0016097	1	0	0
'Avpr2'	0.994	0.966	1.265	1.298	1.169	1.092	1.542	1.121	1.369	0.896	1.349	1.666	0.944	0.782	1.529	0.688	1.264	1.26	0.0625144	0.63453	0.818947	0	0	0
'Axin1'	30.914	26.524	27.819	27.911	25.751	28.938	27.884	28.456	26.382	28.952	27.543	27.729	27.695	26.587	28.041	28.545	24.74	28.802	0.0020724	0.950361	0.980908	0	0	0
'Axin2'	6.264	5.043	6.471	6.145	4.496	5.784	6.114	5.547	5.997	4.675	5.555	6.699	3.539	4.43	6.063	4.83	4.48	6.041	0.162388	0.0426512	0.170398	0	0	0
'Axl'	2.195	2.203	2.877	2.458	2.586	3	2.886	2.757	3.17	2.562	1.92	3.418	2.552	2.314	2.817	3.023	2.42	2.83	0.00781763	0.905683	0.962948	0	0	0
'Azi2'	8.304	8.632	8.375	8.28	8.654	8.244	8.379	8.891	8.613	8.682	9.39	9.75	7.829	8.814	8.859	8.357	9.182	9.522	-0.0852438	0.0105394	0.0649093	0	0	0
'Azin1'	21.055	21.671	21.998	22.065	22.877	20.015	23.966	22.031	20.047	20.423	24.887	21.261	23.194	23.878	21.155	18.179	24.792	20.121	-0.0233724	0.612235	0.805636	0	0	0
'B230219D22Rik'	22.252	26.584	23.698	23.294	24.164	23.442	25.88	23.387	24.046	19.977	25.657	27.456	22.331	25.393	25.726	20.568	26.839	26.979	-0.0338883	0.490327	0.720179	0	0	0
'B2m'	980.189	1176	964.469	1093.32	1172.31	995.275	1103.43	1041.38	1020.46	1079.18	1094.9	877.357	1018.3	1151.91	1049.57	1160.57	1159.55	1009.39	-0.0184524	0.646001	0.827143	0	0	0
'B3galnt2'	10.24	11.957	11.735	12.276	11.849	11.032	11.137	11.703	10.391	10.593	11.7	12.331	10.733	11.359	11.33	11.322	11.626	12.035	-0.0255141	0.538115	0.756645	0	0	0
'B3galt4'	12.151	13.91	15.79	12.764	11.934	14.67	16.304	14.495	15.469	12.896	11.32	16.121	11.576	11.513	15.037	10.965	11.954	14.551	0.124294	0.0413384	0.167015	0	0	0
'B3galt5'	0.569	0.756	0.58	0.534	0.717	0.713	0.488	0.586	0.677	0.595	0.668	0.725	0.786	0.695	0.66	0.657	0.61	0.624	-0.12079	0.168196	0.400534	0	0	0
'B3galt6'	3.622	3.98	3.701	3.57	3.457	3.908	3.863	3.778	4.401	3.865	3.17	3.92	3.755	3.308	4.025	3.473	3.27	3.296	0.0804767	0.213675	0.458826	0	0	0
'B3gat3'	39.806	44.985	39.513	37.924	41.673	47.601	39.631	39.737	39.899	39.709	37.128	46.158	42.402	42.044	47.182	47.468	39.964	46.336	-0.0773689	0.104665	0.303167	0	0	0
'B3glct'	0.935	0.988	1.096	0.859	0.914	0.955	0.953	1.018	1.176	0.92	0.967	1.069	0.779	1.06	1.093	1.07	0.974	1.075	-0.0203345	0.807859	0.913756	0	0	0
'B3gnt2'	5.454	5.123	5.439	5.32	5.289	5.793	5.235	5.431	5.339	5.618	5.566	5.648	5.514	5.067	5.832	5.368	5.382	5.262	-0.0321679	0.40045	0.649232	0	0	0
'B3gnt5'	0.173	0.315	0.155	0.286	0.394	0.201	0.268	0.321	0.199	0.344	0.362	0.248	0.392	0.39	0.253	0.273	0.374	0.24	-0.356562	0.00148257	0.0143228	1	0	0
'B3gnt9'	1.19	1.097	1.127	0.961	1.311	1.246	1.372	1.287	1.417	1.03	0.91	1.158	1.333	1.083	1.029	1.157	1.066	0.848	0.182617	0.0562532	0.203569	0	0	0
'B3gntl1'	7.566	6.847	8.28	7.28	7.28	7.532	7.297	8.996	7.106	7.696	7.072	7.358	7.942	6.434	6.466	6.163	7.984	5.732	0.109926	0.098752	0.293716	0	0	0
'B4galnt1'	122.187	124.215	144.827	107.836	123.095	147.825	114.791	121.754	147.581	133.957	103.84	138.052	117.59	114.893	139.755	137.83	99.589	136.54	0.0314176	0.512145	0.737279	0	0	0
'B4galnt4'	70.239	67.817	80.051	64.305	63.538	72.908	61.897	68.795	73.835	69.211	68.208	75.154	72.568	65.392	75.926	66.593	62.201	76.622	-0.0295327	0.369074	0.620253	0	0	0
'B4galt1'	28.493	30.491	29.119	27.731	29.817	30.731	28.367	30.958	29.881	30.557	30.617	29.781	30.805	32.09	30.333	33.926	27.945	29.515	-0.062035	0.0627733	0.217601	0	0	0
'B4galt3'	2.246	2.006	2.687	2.119	2.292	2.245	1.947	2.302	2.37	2.458	1.929	2.395	2.375	2.208	2.025	2.333	2.065	2.326	0.000437757	0.993833	0.999003	0	0	0
'B4galt5'	6.659	5.536	6.437	5.61	5.903	6.475	6.275	6.715	6.819	6.141	5.651	6.856	6.124	6.419	6.597	5.994	6.412	7.352	-0.0363393	0.449976	0.689817	0	0	0
'B4galt7'	5.473	5.095	6.097	5.037	4.952	6.246	5.305	5.635	5.561	5.279	5.435	6.283	5.363	5.46	6.542	4.825	5.11	6.703	-0.0532307	0.250014	0.501046	0	0	0
'B4gat1'	9.147	10.988	10.473	10.597	10.752	9.653	8.925	10.12	10.556	10.392	9.595	10.563	9.788	10.508	9.287	11.407	9.487	9.755	-0.00524287	0.922111	0.97051	0	0	0
'B630019K06Rik'	1.908	1.853	1.977	1.966	1.805	1.962	2.077	2.15	2.14	1.93	1.646	1.807	1.648	2.532	1.557	1.75	1.754	1.517	0.143558	0.152587	0.379696	0	0	0
'B9d2'	16.122	16.513	17.982	15.49	18.506	18.412	15.979	16.151	17.34	17.438	16.494	15.721	17.336	17.949	16.14	17.812	15.318	13.681	0.0399536	0.454541	0.693087	0	0	0
'BC003331'	3.644	4.032	3.929	3.792	4.358	3.813	3.938	4.344	3.982	4.43	4.013	4.073	4.146	4.095	3.923	4.033	4.244	3.692	-0.0439422	0.297393	0.553239	0	0	0
'BC003965'	7.466	8.237	8.499	7.775	9.426	9.014	7.893	8.526	8.336	6.937	8.136	8.621	7.332	8.71	7.984	7.638	8.053	7.813	0.064407	0.148418	0.37481	0	0	0
'BC004004'	7.096	7.952	7.121	6.57	8.336	7.903	6.936	8.493	7.686	9.009	7.321	6.466	7.99	7.963	6.738	8.102	7.17	5.683	0.0331175	0.600909	0.797178	0	0	0
'BC005537'	91.705	102.175	99.156	93.523	100.829	96.285	98.76	95.962	97.2	96.254	104.735	105.868	94.281	107.773	104.719	92.952	104.128	108.727	-0.0805774	0.00202893	0.0183423	1	0	0
'BC005561'	1.384	1.713	1.514	1.771	1.978	1.78	1.617	1.656	1.546	1.521	1.195	1.634	1.515	1.51	1.371	1.716	1.793	1.441	0.106204	0.193315	0.430845	0	0	0
'BC005624'	18.199	19.951	19.491	19.146	21.502	21.249	19.329	21.428	21.765	19.977	19.642	19.075	21.934	19.952	18.542	20.062	21.058	17.959	0.0224343	0.587845	0.788541	0	0	0
'BC017158'	3.537	3.409	3.805	3.054	3.552	3.919	3.316	3.677	3.708	3.772	3.674	3.714	3.567	3.187	3.795	3.507	3.538	3.28	-0.00952144	0.829829	0.926217	0	0	0
'BC017643'	16.724	17.07	18.065	17.67	17.838	18.107	17.405	16.394	19.224	14.749	19.397	26.089	15.801	17.749	22.894	14.715	20.041	25.704	-0.144886	0.0314658	0.139167	0	0	0
'BC021614'	97.156	113.545	92.01	94.197	109.502	107.144	97.693	105.696	105.427	105.322	78.571	87.973	90.989	91.224	84.826	101.162	91.965	85.04	0.165293	0.000977218	0.0102551	1	0	0
'BC025920'	1.046	1.249	1.322	1.199	1.071	1.476	1.268	1.073	1.687	1.072	1.067	1.563	1.235	1.014	1.45	0.838	1.482	1.228	0.0359233	0.687961	0.852511	0	0	0
'BC029214'	4.526	5.198	4.983	4.351	4.973	5.204	4.54	5.295	5.003	5.38	4.093	4.692	5.829	4.561	4.667	4.736	4.438	4.27	0.038678	0.513287	0.737529	0	0	0
'BC029722'	32.207	32.535	34.004	31.94	34.619	33.93	31.397	33.101	34.456	31.157	29.414	35.222	32.314	32.991	33.3	31.818	32.766	35.262	0.00564483	0.861465	0.940082	0	0	0
'BC030336'	3.27	3.597	3.594	3.162	3.852	3.474	3.292	3.563	3.762	2.935	4.114	4.195	2.84	4.083	3.725	3.75	3.642	4.003	-0.0862897	0.145412	0.369923	0	0	0
'BC030867'	0.814	0.897	1.055	0.87	0.92	1.005	1.06	0.843	1.058	0.54	0.789	0.789	1.028	0.869	0.933	0.768	0.908	0.807	0.188014	0.086567	0.267996	0	0	0
'BC031181'	55.939	65.791	56.937	62.701	63.997	54.632	63.237	63.235	50.752	52.552	58.503	54.774	59.991	59.309	52.67	53.415	64.839	55.286	0.0549054	0.155472	0.384158	0	0	0
'BC037034'	11.662	11.728	14.033	11.584	11.414	14.509	11.008	11.396	13.744	11	11.458	15.698	11.869	11.74	14.918	10.868	12.054	15.447	-0.0584461	0.0470607	0.180769	0	0	0
'BC048403'	1.412	1.689	1.702	1.312	1.492	1.668	1.411	1.785	1.735	1.43	1.298	1.45	1.564	1.539	1.433	1.661	1.325	1.187	0.136879	0.07539	0.244062	0	0	0
'BC052040'	3.198	3.341	3.446	3.076	3.477	3.301	3.173	3.47	3.414	3.41	2.889	3.377	3.652	3.648	3.168	3.172	3.365	2.963	0.00143376	0.979199	0.99261	0	0	0
'BC055324'	1.734	2.057	2.324	1.844	2.061	2.117	2.01	1.747	2.297	1.789	2.104	2.035	2.033	2.025	2.197	1.727	1.863	1.885	0.0322822	0.624442	0.812739	0	0	0
'BC068281'	1.577	1.481	1.227	1.643	1.587	1.473	1.337	1.302	1.555	0.984	1.422	1.756	1.119	1.521	1.807	1.244	1.641	1.834	-0.0210762	0.841405	0.932644	0	0	0
'BC094916'	8.492	6.028	6.18	6.351	7.35	6.8	5.675	7.145	6.365	7.162	8.592	10.045	7.474	7.079	9.148	8.446	8.227	9.919	-0.340522	6.1692e-05	0.00100337	1	0	0
'Babam1'	55.001	55.244	59.539	51.683	62.277	60.171	57.184	54.727	59.891	53.132	52.866	56.688	57.313	53.361	57.552	56.832	50.697	57.362	0.0462286	0.157796	0.387762	0	0	0
'Bace1'	1.404	1.617	1.576	1.286	1.67	1.481	1.369	1.331	1.733	1.509	1.857	1.645	1.629	1.555	1.508	1.549	1.458	1.593	-0.0991765	0.100362	0.296454	0	0	0
'Bach1'	2.812	3.11	3.039	2.997	3.014	2.98	2.739	3.465	3.005	2.64	2.993	2.891	2.729	3.119	2.866	3.012	2.891	3.007	0.0476717	0.277292	0.533367	0	0	0
'Bach2'	1.006	0.894	0.881	0.834	0.855	0.89	0.862	1.067	0.813	0.728	0.683	0.852	0.618	0.676	0.862	0.811	0.866	0.699	0.24299	0.00224865	0.0198907	1	0	0
'Bad'	6.232	7.055	6.626	5.952	7.462	7.248	7.074	7.186	6.985	6.073	6.702	7.108	7.143	7.057	6.602	6.257	6.972	6.476	0.0171252	0.708692	0.865016	0	0	0
'Bag1'	38.289	36.717	36.677	38.733	38.237	38.556	39.663	38.887	35.624	37.926	39.036	38.255	40.22	40.399	37.988	38.266	38.83	37.681	-0.0406024	0.101941	0.299326	0	0	0
'Bag3'	47.667	12.218	15.336	28.209	15.317	13.558	24.975	13.742	14.293	18.19	19.268	17.913	16.87	14.915	15.157	15.041	18.853	19.555	0.104773	0.606658	0.802094	0	0	0
'Bag4'	8.99	8.942	9.273	9.125	9.343	9.062	9.102	9.235	8.821	8.855	7.99	8.759	8.312	9.264	8.702	8.493	8.177	8.883	0.0700252	0.0496941	0.188124	0	0	0
'Bag5'	6.377	6.668	6.35	5.848	6.317	6.299	6.481	6.581	6.341	6.786	5.788	7.048	6.616	6.486	6.811	6.715	6.866	6.633	-0.075838	0.061457	0.214523	0	0	0
'Bag6'	32.107	29.543	35.245	30.778	31.1	35.19	31.875	30.967	36.543	34.002	29.252	33.093	33.616	30.699	32.824	33.204	29.403	32.729	0.0118291	0.652857	0.831492	0	0	0
'Bahd1'	12.471	13.089	13.878	11.972	11.977	13.722	11.518	12.238	13.48	12.538	12.754	14.44	12.417	12.946	14.692	12.609	12.419	14.812	-0.0746574	0.00536393	0.0395757	1	0	0
'Baiap2'	7.188	6.766	7.951	6.962	6.504	8.131	7.079	6.822	8.141	8.538	6.916	8.434	7.736	7.06	8.546	7.379	7.561	8.254	-0.112523	0.000630867	0.00726234	1	0	0
'Bak1'	20.825	21.786	22.456	20.342	23.065	24.59	21.115	21.333	23.376	21.22	18.816	23.003	24.147	20.861	23.466	21.421	20.933	23.664	-0.00141078	0.969353	0.989789	0	0	0
'Banf1'	77.718	90.223	78.989	86.61	90.024	88.301	83.827	87.644	89.313	75.888	78.635	81.998	87.048	84.599	86.585	86.233	75.648	84.544	0.0472808	0.23355	0.482009	0	0	0
'Banp'	4.337	2.978	3.434	4.612	3.128	3.265	3.688	3.411	3.791	2.942	2.921	5.86	2.575	2.946	4.807	2.868	3.712	6.534	-0.0566979	0.731042	0.877271	0	0	0
'Bap1'	11.354	10.742	11.545	11.21	11.608	12.076	11.212	11.225	12.006	12.397	10.384	12.04	11.937	11.62	11.286	12.203	10.88	11.357	-0.0246315	0.384265	0.634682	0	0	0
'Bard1'	3.184	2.803	3.824	3.834	3.081	3.619	4.167	3.169	3.526	2.904	3.838	3.854	3.131	3.738	3.832	2.535	3.876	3.246	0.00381729	0.964032	0.986939	0	0	0
'Batf'	155.08	166.439	145.523	158.058	167.218	154.472	150.213	171.002	148.771	143.295	163.48	143.983	157.999	163.594	154.165	153.38	158.006	141.409	0.0284651	0.270845	0.526066	0	0	0
'Bax'	132.058	145.353	139.777	136.945	138.774	136.284	140.475	145.799	140.22	130.197	124.846	139.535	137.087	138.093	133.992	136.91	133.22	137.91	0.03835	0.133776	0.352243	0	0	0
'Baz1a'	58.465	55.559	53.694	64.117	57.529	50.521	55.512	59.074	50.2	53.943	60.796	51.435	53.657	56.633	51.007	51.724	59.316	54.326	0.0227402	0.553193	0.765936	0	0	0
'Baz1b'	24.967	20.867	23.771	26.443	21.605	23.079	23.969	22.298	23.317	21.984	24.411	26.1	23.609	23.844	24.934	21.826	24.178	26.625	-0.0598929	0.183812	0.419344	0	0	0
'Baz2a'	54.234	52.908	53.866	53.968	50.558	50.893	51.136	51.358	55.983	52.486	56.791	57.926	55.061	52.468	55.054	51.386	54.243	60.298	-0.0721385	0.0211384	0.10671	0	0	0
'Baz2b'	1.557	1.481	1.317	1.395	1.411	1.433	1.428	1.577	1.475	1.755	1.855	1.772	1.648	1.787	1.616	1.729	1.797	1.494	-0.249903	2.20085e-09	9.34793e-08	1	0	0
'Bbc3'	9.313	8.907	8.495	9.069	9.014	8.893	9.257	8.976	8.153	7.6	8.612	8.07	8.368	7.58	8.59	7.266	8.516	8.897	0.109794	0.0289338	0.131707	0	0	0
'Bbip1'	10.162	11.857	11.08	11.418	12.082	10.604	10.164	10.683	10.527	10.502	10.474	10.364	10.068	11.873	9.628	10.315	11.234	9.386	0.060115	0.182791	0.419043	0	0	0
'Bbof1'	1.625	1.596	1.44	1.723	1.735	1.437	2	1.449	1.423	1.629	1.42	1.182	2.263	1.298	1.411	1.117	1.873	1.484	0.0602941	0.61778	0.808662	0	0	0
'Bbs1'	0.573	0.747	0.683	0.727	0.889	0.693	0.66	0.716	0.846	0.762	0.778	0.516	0.598	0.567	0.598	0.385	0.751	0.544	0.244702	0.0447672	0.175402	0	0	0
'Bbs12'	1.516	2.1	1.461	1.401	2.026	1.615	2.1	2.086	2.102	1.465	1.713	2.116	1.541	1.937	1.682	1.618	1.881	1.738	0.035748	0.691515	0.85498	0	0	0
'Bbs2'	3.705	4.18	3.619	3.977	4.801	3.651	4.18	4.248	3.981	4.83	3.897	4.033	3.748	4.083	3.844	3.811	4.611	3.272	-0.00790475	0.900586	0.960534	0	0	0
'Bbs4'	5.886	6.697	6.97	6.485	6.886	5.847	8.079	7.254	7.437	7.047	5.482	5.965	6.333	5.955	5.989	6.841	7.184	4.932	0.136259	0.0566434	0.204606	0	0	0
'Bbs9'	1.408	1.472	1.321	1.525	1.321	1.317	1.799	1.367	1.391	1.234	1.19	1.331	1.296	1.431	1.328	1.254	1.463	1.138	0.128162	0.0475372	0.182198	0	0	0
'Bbx'	2.952	2.684	2.606	3.153	2.749	2.57	3.031	2.763	2.568	2.863	3.054	3.15	2.591	2.651	2.837	2.566	2.943	2.956	-0.0458947	0.383172	0.633732	0	0	0
'Bcap29'	19.065	19.669	20.123	18.866	20.111	17.693	19.32	18.588	17.726	20.178	18.109	17.623	19.277	18.527	15.996	18.558	19.637	15.702	0.0581092	0.161892	0.393607	0	0	0
'Bcap31'	93.951	95.124	98.49	93.882	94.103	92.004	95.93	94.693	95.941	92.041	98.43	101.562	89.847	93.923	97.593	99.486	95.942	96.514	-0.0294008	0.265891	0.519448	0	0	0
'Bcas2'	10.684	10.811	9.622	9.829	10.844	9.861	9.746	11.084	9.405	10.384	10.889	9.09	11.252	11.836	8.875	11.332	10.958	8.795	-0.0262176	0.452544	0.691482	0	0	0
'Bcas3'	4.673	4.401	4.48	4.313	4.605	4.431	4.483	4.552	4.117	4.959	5.092	4.414	4.397	4.051	4.169	4.682	4.716	4.064	-0.02379	0.575309	0.780565	0	0	0
'Bcat1'	1.063	0.671	0.998	0.804	0.865	0.859	0.912	0.98	0.798	0.878	0.905	1.071	0.818	0.82	1.161	0.762	1.034	1.094	-0.106503	0.237277	0.486814	0	0	0
'Bcat2'	9.323	9.344	11.847	9.802	10.346	11.573	10.133	9.622	11.699	9.559	8.164	9.754	9.282	8.375	10.066	10.043	8.58	9.741	0.157326	2.91281e-05	0.000533509	1	0	0
'Bccip'	27.292	27.694	27.226	28.078	28.826	27.143	27.912	29.397	27.047	25.934	25.524	25.597	27.061	25.577	24.247	26.013	27.298	24.115	0.104558	1.88243e-05	0.000369511	1	0	0
'Bcdin3d'	8.441	9.876	11.028	7.991	9.877	10.832	9.345	9.629	10.773	7.842	9.415	9.231	7.6	7.921	8.903	7.595	8.939	8.138	0.208142	0.000872588	0.00941783	1	0	0
'Bckdha'	7.514	7.695	7.313	6.691	7.466	8.222	6.875	7.524	8.189	7.223	7.252	6.801	7.376	6.886	6.688	7.423	6.003	5.728	0.13373	0.0252954	0.121591	0	0	0
'Bckdhb'	6.655	7.022	6.45	7.224	6.576	6.319	6.914	7.16	5.757	6.975	6.478	6.792	6.401	5.994	5.742	6.718	6.364	6.316	0.0377329	0.478521	0.711217	0	0	0
'Bckdk'	8.25	10.542	9.782	8.636	10.076	10.332	9.202	9.736	10.521	9.172	8.389	8.51	9.962	9.45	9.456	9.747	8.867	7.957	0.0844936	0.102668	0.300383	0	0	0
'Bcl10'	20.11	21.438	17.914	18.943	20.756	19.363	18.569	20.669	19.511	20.094	19.979	18.777	19.649	23.344	18.628	22.15	21.552	19.492	-0.0592636	0.0945477	0.285232	0	0	0
'Bcl11b'	50.453	46.531	49.08	47.143	44.728	46.633	47.488	47.601	47.139	48.789	43.871	45.98	44.715	45.99	44.71	47.114	41.515	45.883	0.0530769	0.0424165	0.170048	0	0	0
'Bcl2'	6.177	7.447	6.685	7.457	6.788	6.619	8.155	7.046	6.966	6.918	7.348	6.928	6.581	7.313	6.888	7.104	8.239	6.927	-0.0316866	0.498536	0.72639	0	0	0
'Bcl2l1'	1.699	1.737	2.224	1.957	2.095	2.303	1.877	1.874	2.167	2.114	1.763	1.735	2.072	1.843	1.992	1.986	1.584	1.645	0.0953471	0.151667	0.37878	0	0	0
'Bcl2l11'	2.094	2.176	1.925	1.644	1.885	2.182	1.911	2.06	2.172	1.983	1.809	2.041	1.77	2.159	2.143	2.601	1.738	2.115	-0.0321624	0.645543	0.826771	0	0	0
'Bcl2l12'	16.877	18.443	21.874	15.379	19.34	20.096	16.656	20.721	21.444	19.035	17.332	19.394	18.886	14.121	17.63	17.723	18.465	16.326	0.0924711	0.161756	0.393508	0	0	0
'Bcl2l13'	7.033	7.386	7.283	7.456	7.883	7.661	7.377	7.807	7.099	7.387	7.182	7.317	7.764	7.764	7.425	8.102	7.089	7.37	-0.0183866	0.561041	0.771146	0	0	0
'Bcl2l15'	6.22	6.821	5.318	6.545	7.233	5.522	6.606	6.317	5.772	6.206	5.948	5.95	7.178	7.209	6.176	6.092	7.441	6.03	-0.0670735	0.184438	0.419871	0	0	0
'Bcl2l2'	0.61	0.759	0.902	0.614	0.842	0.697	0.658	0.678	0.79	0.644	0.676	0.586	0.673	0.596	0.709	0.76	0.59	0.645	0.156906	0.105715	0.304951	0	0	0
'Bcl3'	15.942	13.593	17.895	15.077	15.426	15.772	14.666	17.455	16.337	13.901	18.669	15.333	16.172	17.085	14.65	13.968	16.189	15.147	0.00535582	0.922829	0.970537	0	0	0
'Bcl6'	65.662	76.666	62.624	67.438	71.74	63.612	68.431	70.707	69.623	71.464	70.275	60.42	77.715	72.875	60.656	69.101	70.464	62.785	-0.00652539	0.845838	0.934336	0	0	0
'Bcl7a'	4.29	4.742	5.383	4.371	5.105	4.888	4.101	4.747	5.119	4.356	4.665	5.144	5.15	5.125	4.849	4.63	4.622	4.981	-0.0387965	0.325473	0.582838	0	0	0
'Bcl7b'	16.579	16.656	17.284	16.698	17.838	17.258	17.283	17.762	17.972	17.381	17.351	16.561	16.692	17.283	16.591	18.155	16.705	16.32	0.0155179	0.595811	0.794361	0	0	0
'Bcl7c'	7.577	8.046	8.338	7.648	7.894	9.054	7.503	7.564	8.641	7.464	6.522	7.812	8.046	7.212	7.962	7.796	6.99	7.845	0.0851707	0.0132148	0.0766892	0	0	0
'Bcl9'	5.955	6.843	7.068	5.924	7.235	7.184	5.981	6.847	7.345	7.381	5.629	5.947	6.11	6.724	6.004	6.394	5.44	5.328	0.125158	0.0395667	0.162146	0	0	0
'Bcl9l'	16.178	15.307	17.268	15.593	14.673	17.004	15.326	15.712	16.836	20.248	15.553	18.158	17.426	17.205	18.462	18.542	14.623	17.795	-0.141675	0.00023629	0.00320717	1	0	0
'Bclaf1'	18.437	17.969	19.124	18.385	18.316	17.756	19.409	18.71	18.196	17.834	19.224	18.44	17.894	18.511	17.496	17.471	18.94	17.294	0.0181854	0.469248	0.705302	0	0	0
'Bcor'	26.42	25.582	25.447	24.803	25.629	26.035	23.454	25.715	26.611	28.257	24.019	24.661	24.737	25.197	24.172	27.919	24.545	22.827	0.0136622	0.708408	0.865016	0	0	0
'Bcorl1'	0.613	0.458	0.695	0.867	0.545	0.596	0.658	0.493	0.512	0.49	0.624	0.901	0.511	0.696	0.81	0.481	0.653	0.898	-0.161452	0.22209	0.469428	0	0	0
'Bcr'	5.952	4.933	6.457	6.8	5.773	7.146	5.65	5.584	6.197	6.202	5.576	6.303	5.91	6.217	6.257	6.399	5.256	6.585	-0.0138617	0.773625	0.899336	0	0	0
'Bcs1l'	4.044	4.156	4.274	4.295	4.015	3.81	3.968	4.05	4.493	3.991	4.124	3.897	3.659	4.223	3.37	4.15	3.88	3.503	0.0885867	0.145789	0.370641	0	0	0
'Bdh1'	11.017	11.255	11.479	11.308	11.223	11.745	11.325	11.01	10.845	11.368	11.319	11.572	11.456	10.553	12.077	11.724	11.388	12.219	-0.0449377	0.135171	0.353675	0	0	0
'Bdp1'	6.425	5.598	5.914	6.917	6.043	5.455	5.833	5.676	5.929	5.934	6.349	6.39	5.812	5.922	5.781	6.304	6.051	6.243	-0.0389658	0.354549	0.608027	0	0	0
'Becn1'	14.638	16.267	16.124	15.113	15.716	16.19	15.715	16.942	15.21	15.947	15.831	15.522	16.831	16.326	15.754	15.829	16.77	14.693	-0.025516	0.339652	0.596853	0	0	0
'Begain'	1.594	1.551	2.174	1.721	1.574	1.834	1.903	1.768	2.045	1.608	1.348	1.88	1.987	1.347	2.092	1.755	1.496	1.663	0.0828103	0.313326	0.571451	0	0	0
'Bend3'	2.102	2.1	2.454	1.908	2.162	2.106	1.978	2.164	2.31	2.689	2.389	1.909	2.357	2.06	2.215	2.147	2.049	1.783	-0.0233359	0.743503	0.884265	0	0	0
'Bet1'	3.735	5.054	4.492	3.98	4.931	4.403	4.835	4.799	4.364	4.148	4.155	4.212	4.13	4.416	3.862	4.518	4.358	3.895	0.0921479	0.0662106	0.224979	0	0	0
'Bet1l'	21.577	21.134	19.894	18.399	21.225	21.806	18.068	19.26	20.612	17.62	19.683	20.422	19.565	19.606	19.742	20.786	19.676	21.262	0.0193774	0.675367	0.844337	0	0	0
'Bex2'	7.642	6.168	7.674	6.683	7.627	7.336	7.043	7.225	5.635	7.756	6.713	5.672	6.406	6.348	5.598	4.751	6.252	5.67	0.192216	0.0418769	0.168568	0	0	0
'Bfar'	7.129	7.757	7.421	7.605	6.924	7.31	7.814	7.431	7.426	6.976	8.067	7.822	6.81	7.913	7.725	7.375	8.041	7.485	-0.0398528	0.286214	0.542793	0	0	0
'Bhlhb9'	6.053	5.613	5.448	5.299	6.101	5.359	6.141	6.034	5.949	6.1	6.539	6.306	6.023	6.227	6.27	6.233	6.73	6.167	-0.133078	0.000737598	0.00820849	1	0	0
'Bhlhe40'	26.994	19.932	13.401	16.412	18.293	14.23	16.288	20.159	12.37	28.628	22.435	11.481	23.649	28.44	12.711	32.387	21.307	12.441	-0.238683	0.0495519	0.187802	0	0	0
'Bicd2'	9.383	9.141	9.864	8.881	9.959	10.067	8.859	10.169	9.986	10.335	9.031	10.581	10.459	9.704	9.541	9.53	9.612	9.666	-0.0464244	0.180913	0.416497	0	0	0
'Bid'	4.206	4.569	3.961	4.367	4.507	3.735	4.098	3.979	4.038	3.947	3.691	3.905	3.838	3.863	3.745	4.392	3.97	3.789	0.0761781	0.113861	0.319862	0	0	0
'Bin1'	51.387	50.543	52.619	48.523	50.402	54.712	51.275	49.559	56.301	59.68	51.62	62.082	53.458	55.017	61.475	55.199	53.887	59.873	-0.149379	2.77878e-08	9.50767e-07	1	0	0
'Bin2'	94.791	82.22	95.03	94.37	85.942	100.121	92.715	86.054	97.503	95.366	82.51	97.495	89.708	85.548	99.359	92.995	85.818	98.482	-0.00735209	0.72499	0.873676	0	0	0
'Bin3'	32.008	36.57	36.586	33.703	35.87	36.574	34.197	36.971	35.074	36.859	35.916	35.119	35.86	36.357	34.862	35.441	36.518	31.736	-0.0128042	0.698822	0.859013	0	0	0
'Birc2'	12.68	13.437	12.165	11.4	13.198	11.744	11.505	12.764	11.939	12.546	12.542	11.844	11.973	12.855	11.136	13.074	12.542	11.239	0.00563687	0.853386	0.93719	0	0	0
'Birc3'	15.871	16.019	15.948	15.24	16.792	15.54	16.847	16.68	15.267	16.653	16.806	14.583	16.868	16.188	14.146	17.477	16.952	12.782	0.0144555	0.689829	0.853752	0	0	0
'Birc5'	6.784	8.295	10.394	9.281	8.153	10.206	10.086	8.712	9.894	5.344	8.041	8.614	9.407	10.219	10.191	7.898	8.355	9.532	0.065938	0.454129	0.692948	0	0	0
'Birc6'	11.266	9.842	11.015	11.175	9.685	9.991	10.034	9.782	10.594	10.076	10.723	11.251	9.257	10.299	10.378	9.915	10.655	12.246	-0.031472	0.50103	0.728193	0	0	0
'Bivm'	2.772	2.863	2.797	3.118	2.834	2.564	2.709	2.716	2.877	2.381	2.862	2.463	2.944	3.166	2.434	2.357	2.823	2.647	0.0607539	0.306382	0.564315	0	0	0
'Blcap'	6.072	7.033	6.621	5.96	6.15	6.08	5.65	6.369	6.104	6.789	7.321	7.793	5.898	6.444	7.17	6.054	7.182	7.513	-0.164268	0.00130941	0.0129939	1	0	0
'Blm'	1.676	1.832	2.024	1.831	1.756	1.753	1.987	1.648	1.965	1.608	1.88	1.559	2.011	1.638	1.672	1.607	1.771	1.465	0.107737	0.0809885	0.256545	0	0	0
'Blmh'	12.706	13.004	14.104	13.947	13.529	13.581	14.285	13.151	13.331	12.971	13.221	13.4	13.499	12.197	13.036	11.951	14.376	13.121	0.0349112	0.312687	0.571157	0	0	0
'Bloc1s1'	20.948	23.146	22.675	20.423	22.343	24.687	21.475	24.877	21.693	21.785	19.823	22.206	21.805	23.048	23.424	23.062	23.233	20.559	0.015333	0.718574	0.870314	0	0	0
'Bloc1s2'	56.271	59.511	54.601	54.82	59.729	58.522	54.811	58.642	53.367	50.854	54.431	55.892	59.73	58.253	52.929	57.937	55.329	54.92	0.0162119	0.647472	0.828165	0	0	0
'Bloc1s3'	8.075	9.118	10.627	9.885	10.383	10.264	7.94	11.084	9.573	9.452	6.95	8.576	9.245	8.662	8.724	9.996	7.795	8.965	0.143444	0.0476753	0.182657	0	0	0
'Bloc1s4'	20.635	20.954	19.321	17.922	21.922	19.91	15.591	19.44	19.637	19.045	17.441	18.987	18.862	20.089	18.636	22.267	19.874	19.452	-0.00248671	0.96494	0.987385	0	0	0
'Bloc1s5'	7.651	10.529	8.882	8.502	9.709	9.328	9.503	10.532	10.172	9.305	10.209	8.872	9.672	10.57	8.685	8.98	9.788	8.254	-0.000781515	0.988996	0.996779	0	0	0
'Bloc1s6'	7.876	9.064	8.465	7.436	9.437	8.73	8.187	8.945	8.574	8.431	7.965	8.884	8.127	8.814	8.048	9.147	8.447	8.011	0.00293783	0.938226	0.976373	0	0	0
'Blvra'	9.67	12.236	11.876	10.296	12.806	12.204	12.732	11.838	11.91	11.585	11.501	11.431	12.943	11.96	11.46	11.238	11.774	10.503	0.00343538	0.944972	0.978881	0	0	0
'Blvrb'	1.607	2.073	1.355	1.851	1.498	1.473	1.829	2.068	1.687	0.832	1.477	1.613	1.489	1.159	1.592	1.763	1.426	1.292	0.258627	0.0458345	0.178167	0	0	0
'Blzf1'	2.566	2.668	2.82	2.476	3.165	2.647	2.699	3.121	2.564	3.094	2.85	2.469	2.82	2.481	2.184	2.512	2.667	2.311	0.0738474	0.210343	0.455642	0	0	0
'Bmf'	1.127	1.725	0.88	1.063	1.686	1.299	1.171	1.318	1.126	1.36	1.077	1.302	1.154	1.2	0.997	1.887	1.322	0.887	0.00728004	0.949991	0.980873	0	0	0
'Bmi1'	19.4	19.24	18.44	18.913	20.478	18.203	18.572	20.403	16.65	19.576	19.431	20.677	18.143	20.401	19.158	19.467	21.989	19.415	-0.079008	0.0280757	0.129593	0	0	0
'Bmp1'	1.474	1.486	1.572	1.541	1.466	1.622	1.375	1.331	2.067	1.813	2.021	1.767	1.877	1.868	1.375	1.241	2.171	1.836	-0.204147	0.0521923	0.193795	0	0	0
'Bmp2k'	8.64	9.067	9.354	8.83	8.799	8.248	8.225	8.984	8.411	10.214	10.25	8.792	8.529	9.815	8.859	10.223	9.745	8.954	-0.125819	0.00206681	0.0186505	1	0	0
'Bmp7'	1.794	1.821	1.983	1.57	1.905	2.216	1.282	2.288	2.167	2.07	1.448	2.511	1.94	1.921	2.21	1.922	2.186	2.217	-0.127881	0.137818	0.358119	0	0	0
'Bmpr2'	1.258	1.127	1.377	1.385	1.189	1.154	1.502	1.353	1.379	0.63	0.602	0.893	0.613	0.704	0.73	0.751	0.806	0.805	0.828618	3.41694e-28	7.01469e-26	1	1	0
'Bms1'	20.399	19.05	21.419	21.113	20.082	20.83	19.411	18.839	20.045	19.77	20.614	20.916	19.819	20.108	19.755	19.416	20.561	21.2	-0.0180561	0.545733	0.760629	0	0	0
'Bmt2'	3.726	3.313	3.575	4.025	3.333	3.694	5.1	3.373	3.344	3.243	4.925	4.332	3.414	4.055	4.15	2.929	4.74	4.242	-0.111497	0.335731	0.594438	0	0	0
'Bmyc'	10.028	10.056	11.609	11.53	9.561	13.419	10.447	11.628	11.502	9.591	9.051	11.217	9.771	8.747	10.051	10.599	7.445	12.011	0.165427	0.0212595	0.107102	0	0	0
'Bnip1'	2.2	2.358	2.691	2.148	2.575	2.572	2.162	2.722	2.682	2.738	2.014	2.145	2.845	2.194	2.358	2.75	2.19	1.926	0.0630728	0.41159	0.660124	0	0	0
'Bnip2'	13.694	15.15	13.81	13.684	15.42	15.418	15.037	15.558	15.166	13.183	15.191	15.148	13.092	15.383	15.653	13.228	15.535	14.701	0.00931434	0.769643	0.897506	0	0	0
'Bnip3'	4.676	4.449	3.094	4.761	4.005	3.037	4.244	4.228	3.479	3.253	5.581	4.706	4.231	5.405	4.658	3.7	4.817	4.398	-0.201204	0.0417766	0.168302	0	0	0
'Bnip3l'	20.788	24.563	23.314	23.653	24.213	21.082	23.932	23.843	20.796	22.593	23.614	23.161	23.202	25.734	22.041	22.51	25.018	21.517	-0.0342568	0.260723	0.51431	0	0	0
'Bod1'	8.16	8.081	7.131	7.544	8.326	7.019	5.78	8.577	6.439	8.63	7.157	6.478	8.471	9.061	7.278	8.78	8.122	6.618	-0.0739039	0.274799	0.530434	0	0	0
'Bod1l'	13.216	12.268	12.719	13.344	12.772	12.908	13.942	12.672	12.155	12.368	14.157	13.525	12.382	12.766	12.667	12.374	13.001	14.101	-0.0279164	0.465521	0.701448	0	0	0
'Bola1'	6.72	6.538	6.785	6.085	7.753	6.713	6.137	7.477	6.583	5.788	6.202	5.437	6.822	6.746	6.059	5.936	5.854	5.408	0.163245	0.0194469	0.101145	0	0	0
'Bola2'	5.63	5.493	5.679	6.216	5.236	5.494	5.354	5.715	5.537	4.715	4.887	5.521	5.723	5.051	5.316	5.201	5.581	5.56	0.0693436	0.112705	0.318863	0	0	0
'Bola3'	5.82	6.859	5.651	5.605	6.224	5.627	5.914	6.544	6.009	5.774	5.903	5.23	6.175	6.017	5.65	5.976	6.046	5.033	0.0587424	0.144715	0.369149	0	0	0
'Bop1'	43.327	38.847	45.816	41.048	37.435	42.271	43.484	38.345	44.774	41.289	33.419	47.189	40.796	32.885	42.271	38.614	35.722	45.406	0.0608025	0.0736151	0.24074	0	0	0
'Bora'	12.865	12.327	14.562	13.106	13.312	13.792	13.789	11.799	13.37	9.877	12.341	12.063	13.801	13.471	12.615	11.579	12.412	12	0.100639	0.0693582	0.231601	0	0	0
'Borcs5'	3.573	3.368	3.803	3.327	3.641	4.015	3.522	3.921	3.727	3.792	3.32	3.288	4.065	3.285	3.568	3.211	3.555	3.259	0.0673819	0.281233	0.537897	0	0	0
'Borcs6'	18.281	18.708	19.226	17.786	16.837	19.49	16.956	17.026	17.507	17.325	17.547	17.9	17.262	19.062	17.091	16.91	16.171	17.732	0.0358822	0.399681	0.648625	0	0	0
'Borcs7'	4.32	4.466	4.967	3.882	5.478	4.665	5.284	5.289	4.476	5.205	4.59	3.969	5.025	4.625	3.642	4.857	3.87	3.94	0.10936	0.169219	0.401609	0	0	0
'Bpgm'	6.256	9.104	6.925	6.8	8.594	7.38	7.106	8.11	7.802	7.105	7.194	5.684	7.921	7.44	6.93	7.404	7.495	5.6	0.107621	0.078171	0.25057	0	0	0
'Bphl'	17.363	21.22	16.939	18.871	19.166	19.725	17.494	18.819	17.404	17.825	16.736	17.947	19.996	18.721	18.151	17.616	17.41	16.377	0.0380822	0.457468	0.694662	0	0	0
'Bpnt1'	2.699	2.826	2.556	2.998	3.021	2.633	2.93	3.287	2.906	2.37	3.163	2.838	3.115	2.81	2.833	2.356	2.646	2.938	0.0246004	0.734341	0.879139	0	0	0
'Bptf'	18.196	16.133	17.45	17.656	15.759	16.96	17.054	16.557	17.494	17.227	17.252	17.822	15.324	15.821	16.814	16.333	16.025	18.771	0.00701942	0.846296	0.934348	0	0	0
'Braf'	3.373	3.589	3.584	3.438	3.851	3.373	3.898	3.767	3.227	3.478	3.955	3.411	3.632	3.875	2.944	3.755	3.831	3.196	-0.00548618	0.887989	0.954047	0	0	0
'Brap'	9.209	8.825	8.873	8.42	9.315	9.154	8.139	8.989	8.77	8.958	9.533	9.514	9.018	9.097	9.405	8.843	9.086	9.815	-0.0734888	0.00919558	0.0587254	0	0	0
'Brat1'	2.964	2.918	3.604	2.685	3.185	3.665	3.275	3.443	3.658	3.347	2.791	3.518	3.057	2.785	3.35	2.995	2.763	3.365	0.0617789	0.173242	0.406577	0	0	0
'Brca1'	2.189	1.808	2.531	2.574	1.984	2.362	2.357	2.134	2.486	1.98	2.465	2.33	2.797	2.371	2.401	1.881	2.21	2.275	-0.0340613	0.632641	0.817763	0	0	0
'Brca2'	0.966	0.767	1.111	1.17	0.978	1.018	1.143	1.051	1.108	1.11	1.05	0.942	1.185	1.165	1.079	1.077	0.974	0.912	-0.0326194	0.623494	0.812033	0	0	0
'Brcc3'	3.221	3.364	3.107	3.155	3.595	3.145	3.032	3.219	2.772	3.099	3.264	3.09	3.099	3.266	3.019	3.14	3.109	2.663	0.0321649	0.413412	0.661647	0	0	0
'Brd1'	18.333	17.752	16.291	17.542	16.979	17.007	16.319	18.577	16.367	17.585	18.064	18.088	16.825	18.365	17.487	18.72	16.57	18.72	-0.0591527	0.096242	0.288521	0	0	0
'Brd2'	45.62	37.893	38.719	43.131	36.998	39.349	42.019	38.787	38.298	41.023	39.041	39.24	41.89	39.719	38.888	41.247	39.661	38.459	-0.00566911	0.822241	0.921673	0	0	0
'Brd3'	4.555	4.146	4.823	4.341	4.164	4.666	4.863	4.262	4.806	3.88	4.439	5.854	4.034	4.329	5.167	4.059	4.549	5.642	-0.050209	0.335663	0.594438	0	0	0
'Brd4'	23.587	20.692	22.544	22.713	20.071	22.366	21.836	21.481	22.276	24.79	22.857	23.212	24.177	22.189	22.527	22.568	22.055	23.513	-0.0838766	0.00113765	0.0117019	1	0	0
'Brd7'	11.416	12.202	13.434	11.371	12.526	13.081	12.86	12.892	12.261	12.009	12.164	11.911	12.567	12.05	11.765	11.611	11.786	11.991	0.0455314	0.150405	0.37769	0	0	0
'Brd8'	12.242	13.428	13.881	12.75	13.471	13.37	13.422	13.403	14.52	13.114	13.073	12.634	13.519	13.188	12.261	13.017	13.431	11.273	0.0517507	0.128073	0.342942	0	0	0
'Brd9'	26.975	28.672	31.497	27.254	28.988	30.912	28.844	28.047	30.116	27.622	27.504	29.81	29.899	28.711	27.857	27.602	31.109	26.526	0.0153074	0.654356	0.832625	0	0	0
'Bre'	6.714	7.229	6.459	6.43	6.791	6.582	6.965	6.791	6.34	6.739	5.988	6.356	6.243	6.208	6.051	6.192	6.536	6.298	0.0766304	0.0219317	0.109481	0	0	0
'Brf1'	48.516	44.083	51.768	47.737	45.648	48.633	45.172	47.143	51.502	44.196	46.038	47.053	46.331	42.891	49.354	45.855	45.31	47.672	0.0446657	0.106377	0.306481	0	0	0
'Brf2'	7.505	7.091	7.159	7.876	8.403	8.58	6.261	7.563	8.175	7.937	5.75	8.301	7.773	5.579	7.518	7.09	6.148	8.084	0.0822708	0.283074	0.539368	0	0	0
'Bri3'	4.47	4.646	4.735	3.907	4.87	5.352	4.225	5.449	4.457	4.744	4.542	4.637	4.318	4.126	4.779	4.497	5.337	4.507	0.017333	0.811979	0.915474	0	0	0
'Bri3bp'	9.741	9.512	10.121	9.336	10.017	10.581	10.614	8.829	9.951	9.885	10.894	10.516	10.905	10.787	11.407	10.052	10.358	10.711	-0.11728	0.00190976	0.0175059	1	0	0
'Brip1'	1.769	1.558	2.491	2.433	1.774	2.074	2.347	1.72	2.157	1.588	2.351	2.257	2.147	2.185	2.503	1.806	2.394	2.089	-0.0890045	0.336755	0.595439	0	0	0
'Brix1'	13.652	13.992	13.188	15.118	14.166	13.629	13.418	14.454	13.235	13.477	12.859	13.692	13.201	14.1	13.355	14.768	14.05	13.391	0.0113109	0.75021	0.888566	0	0	0
'Brk1'	132.551	153.399	135.007	137.849	148.262	144.77	137.306	150.517	140.477	137.275	139.702	131.381	140.29	139.724	136.606	144.405	142.961	127.767	0.0358487	0.161772	0.393508	0	0	0
'Brms1'	40.479	40.694	44.164	41.584	39.999	48.217	40.377	41.826	44.784	42.884	39.542	42.201	45.883	41.412	43.105	41.225	40.11	39.552	0.0157994	0.669864	0.84083	0	0	0
'Brms1l'	8.09	9.203	9.585	8.117	9.506	9.069	9.138	9.119	9.228	7.06	9.604	9.872	7.954	9.88	10.746	7.255	9.262	9.508	-0.0118656	0.818505	0.91957	0	0	0
'Brox'	7.501	8.655	7.968	7.606	8.456	8.028	8.454	8.498	7.638	7.661	8.423	8.568	7.884	8.417	8.169	7.917	8.947	7.917	-0.0360047	0.207731	0.452271	0	0	0
'Brpf1'	8.319	7.514	8.316	7.701	7.461	8.153	7.472	7.555	8.635	7.896	7.915	8.54	8.064	7.614	7.997	8.061	7.558	7.965	-0.0190832	0.4793	0.711797	0	0	0
'Brpf3'	4.272	3.829	4.456	3.597	3.711	4.622	3.655	3.993	4.455	3.83	4.278	4.221	4.439	4.165	4.295	3.933	3.592	4.175	-0.0231034	0.6154	0.808123	0	0	0
'Brwd1'	6.829	6.037	6.083	6.918	5.642	5.495	6.56	5.836	6.203	5.999	6.577	6.458	5.406	5.45	5.714	5.642	6.254	6.591	0.0264483	0.62918	0.816318	0	0	0
'Brwd3'	2.371	1.882	1.989	2.658	1.96	1.719	2.11	1.775	2.087	1.913	2.119	2.512	2.161	1.884	2.042	2.034	2.102	2.415	-0.066955	0.353996	0.607397	0	0	0
'Bscl2'	9.241	9.735	10.023	9.557	9.387	10.363	9.458	9.428	9.875	9.128	9.114	9.078	9.462	9.094	9.197	9.064	8.792	8.972	0.0797694	0.00159619	0.0151551	1	0	0
'Bsdc1'	7.781	7.075	7.4	8.207	7.377	7.771	7.363	6.87	7.617	7.656	8.058	8.675	7.335	7.787	7.95	8.054	7.209	8.307	-0.0863275	0.0259319	0.123596	0	0	0
'Bsg'	44.95	47.148	44.652	45.248	49.382	48.513	44.622	45.33	44.479	44.777	45.199	48.634	45.543	46.511	49.11	47.686	46.676	47.219	-0.0361337	0.168583	0.400873	0	0	0
'Bsn'	0.712	0.738	0.679	0.726	0.636	0.768	0.699	0.604	0.803	0.557	0.577	0.601	0.752	0.521	0.711	0.474	0.532	0.73	0.208667	0.00788622	0.0523305	0	0	0
'Bspry'	1.035	1.018	1.395	1.055	1.067	1.386	1.223	1.108	1.41	1.329	1.043	0.976	1.505	1.073	1.056	1.14	0.716	0.706	0.1759	0.17177	0.405514	0	0	0
'Bst2'	26.075	28.117	28.188	23.115	28.215	30.077	23.554	31.697	27.4	24.588	19.656	41.689	32.889	24.66	41.251	31.467	26.008	39.76	-0.181605	0.0570406	0.205258	0	0	0
'Btaf1'	20.027	18.982	20.694	20.963	20.305	18.575	19.583	19.96	19.844	20.651	20.065	19.476	19.604	19.279	18.3	18.153	19.95	19.159	0.024816	0.424119	0.670875	0	0	0
'Btbd1'	26.771	30.414	26.072	27.844	28.385	26.747	28.481	28.161	24.433	25.255	28.186	29.275	25.685	28.782	30.752	25.664	29.343	30.196	-0.0461159	0.293475	0.549686	0	0	0
'Btbd10'	3.689	3.861	3.489	3.647	3.77	3.558	3.78	3.933	3.265	3.632	3.865	3.832	3.931	3.879	3.707	3.717	4.145	3.709	-0.0765149	0.0485641	0.185107	0	0	0
'Btbd11'	1.795	2.013	1.825	1.457	1.924	2.043	1.517	1.633	1.979	3.11	2.849	2.869	2.407	3.205	3.002	2.414	2.635	2.715	-0.651517	2.4842e-25	4.70756e-23	1	1	0
'Btbd19'	5.229	6.216	6.551	4.837	6.059	6.281	5.148	6.45	6.1	7.327	6.19	6.193	6.747	6.877	6.159	7.244	6.438	5.747	-0.165952	0.00546425	0.0401227	1	0	0
'Btbd2'	12.733	11.079	13.673	11.309	11.881	14.687	10.834	12.283	13.112	13.058	10.711	13.755	12.415	12.135	13.95	12.725	11.543	13.641	-0.0379494	0.326441	0.584227	0	0	0
'Btbd6'	18.45	17.099	20.126	15.272	17.613	21.959	17.342	17.424	18.83	17.884	17.192	21.111	17.271	16.508	20.627	17.593	16.82	19.61	-0.0133593	0.735217	0.879547	0	0	0
'Btbd7'	9.471	9.912	9.53	9.812	9.815	10.065	9.396	9.258	9.002	9.166	10.057	10.443	9.446	9.387	10.238	9.679	8.53	11.158	-0.0431657	0.330304	0.587961	0	0	0
'Btbd9'	7.078	6.666	6.641	6.969	6.927	7.066	7.125	6.751	7.008	5.475	5.46	5.649	5.097	5.134	5.606	5.117	5.268	5.557	0.351481	2.61003e-29	5.59113e-27	1	0	0
'Btd'	6.601	6.718	7.385	6.717	6.119	7.59	6.206	6.496	7.171	7.443	7.526	8.122	6.52	8.097	6.806	6.636	7.264	7.248	-0.114503	0.0329498	0.143794	0	0	0
'Btf3'	143.212	141.487	132.937	151.338	143.655	136.053	148.616	144.08	136.582	134.65	136.393	121.222	143.963	137.927	134.587	139.521	142.042	130.078	0.0566989	0.0297066	0.133913	0	0	0
'Btf3l4'	16.288	19.711	17.864	18.34	19.793	18.057	18.286	21.411	17.643	17.019	17.17	16.477	17.923	18.399	16.793	16.819	17.655	15.456	0.110658	0.00125331	0.0126022	1	0	0
'Btg1'	113.241	107.682	74.518	82.5	106.216	86.24	81.574	114.952	74.168	111.661	98.618	60.788	94.651	117.026	70.123	119.301	83.295	64.044	0.047935	0.613052	0.805898	0	0	0
'Btg2'	117.858	104.578	80.349	116.084	92.357	83.673	126.796	91.528	84.274	81.714	111.578	105.797	94.813	111.677	102.632	97.648	116.824	103.894	-0.0692792	0.460217	0.696725	0	0	0
'Btla'	48.052	58.142	55.976	53.765	58.644	53.091	58.484	54.732	56.927	54.929	55.322	54.209	46.841	52.933	51.694	51.305	57.664	55.025	0.0416231	0.265864	0.519448	0	0	0
'Btrc'	3.513	4.296	3.84	3.811	3.977	4.042	4.383	4.097	4.238	4.234	3.673	3.572	3.689	3.557	3.425	4.174	3.477	3.143	0.129195	0.0156883	0.0866483	0	0	0
'Bub1'	3.398	4.456	5.246	5.229	4.31	4.705	5.118	3.627	5.038	2.745	4.627	4.564	5.315	5.052	5.473	3.963	4.621	4.49	-0.00106604	0.992909	0.998639	0	0	0
'Bub1b'	11.694	13.227	15.925	15.815	13.369	15.939	16.467	13.155	17.047	9.89	13.853	14.696	16.09	14.806	17.273	12.8	14.082	15.008	0.0336829	0.655895	0.833267	0	0	0
'Bub3'	57.367	62.955	61.06	61.635	61.965	62.62	60.857	62.126	60.945	50.108	60.494	63.904	58.023	62.043	64.796	54.018	60.676	63.479	0.0267394	0.427813	0.673879	0	0	0
'Bud13'	3.957	3.769	4.333	4.07	4.222	4.217	4.139	3.87	4.384	4.116	3.794	4.662	3.545	3.646	4.287	4.018	3.646	4.76	0.00668255	0.886	0.953023	0	0	0
'Bud31'	24.26	24.017	21.732	24.492	23.614	21.881	23.332	23.302	21.874	23.188	23.79	21.535	24.573	23.995	21.518	22.696	23.24	21.427	0.00747675	0.790504	0.90638	0	0	0
'Bysl'	7.884	6.84	8.058	7.447	6.496	7.608	7.635	6.743	6.845	7.287	6.68	7.581	7.292	6.407	7.915	7.077	6.185	7.564	0.0256372	0.558438	0.769719	0	0	0
'Bzrap1'	1	0.857	1.346	1.07	0.682	1.083	0.897	0.857	1.221	0.941	0.849	1.104	0.941	0.73	1.108	0.908	0.702	0.982	0.117435	0.0744039	0.242543	0	0	0
'Bzw1'	51.948	56.02	51.892	55.494	53.461	48.474	55.101	53.51	48.712	50.097	53.318	51.125	48.16	52.301	49.681	47.899	53.844	50.58	0.042616	0.150668	0.37769	0	0	0
'Bzw2'	219.274	238.803	228.991	238.152	248.644	224.645	232.38	235.642	228.74	214.537	234.787	201.227	215.065	222.566	211.529	207.361	220.144	201.025	0.110147	3.60673e-06	8.28339e-05	1	0	0
'C1d'	7.317	9.85	8.123	7.838	9.968	8.437	8.242	9.059	8.083	7.835	8.237	8.357	7.719	9.149	7.501	8.961	8.823	7.816	0.0317481	0.452793	0.691647	0	0	0
'C1galt1'	17.303	20.27	19.002	19.691	21.23	18.606	20.541	20.607	17.794	20.294	20.445	19.154	21.073	22.072	19.044	20.221	21.026	18.648	-0.0675475	0.0207018	0.105631	0	0	0
'C1galt1c1'	7.324	7.851	6.761	7.415	7.525	6.639	8.515	7.553	6.589	5.856	9.019	9.263	6.666	8.52	8.325	6.873	9.235	8.833	-0.148683	0.0727511	0.238742	0	0	0
'C1qbp'	14.057	12.95	14.187	14.135	13.834	14.068	14.34	13.335	14.296	13.459	12.567	15.225	14.291	12.226	14.193	12.825	13.024	14.074	0.0225252	0.500635	0.727801	0	0	0
'C2cd2'	5.622	5.159	5.299	5.774	6.144	5.039	5.344	5.541	5.043	5.325	5.767	5.541	6.259	5.72	5.113	5.542	6.63	5.153	-0.0713024	0.112913	0.319176	0	0	0
'C2cd2l'	6.048	5.358	6.805	5.926	5.429	6.685	4.986	6.17	6.449	6.06	6.921	7.416	6.573	5.901	7.104	6.699	5.5	6.823	-0.137395	0.00684063	0.0473368	1	0	0
'C2cd3'	8.638	7.806	8.725	9.337	7.71	8.423	8.078	7.92	8.537	8.827	8.992	9.301	8.769	8.21	8.835	7.821	8.492	9.069	-0.0707238	0.0556347	0.202135	0	0	0
'C2cd5'	8.893	9.831	8.839	9.176	9.532	8.648	8.931	9.399	9.32	8.975	9.172	8.752	8.591	8.722	8.259	8.62	8.884	8.357	0.0641601	0.00438529	0.0339722	1	0	0
'C3'	8	11.318	8.334	8.596	10.489	10.422	9.594	10.565	10.634	19.964	18.086	15.627	16.424	20.016	15.229	20.52	18.68	17.96	-0.897701	4.59541e-43	1.61726e-40	1	1	0
'C330007P06Rik'	4.733	6.176	5.809	5.015	6.335	5.289	5.376	6.105	5.538	5.751	6.208	5.164	5.533	6.072	5.405	5.848	5.452	5.106	-0.0140697	0.749487	0.887887	0	0	0
'C330018D20Rik'	3.321	3.855	3.921	3.926	4.431	3.525	3.593	4.177	4.267	3.517	3.824	3.662	3.386	3.775	3.854	3.377	4.031	3.725	0.0673997	0.256178	0.508435	0	0	0
'C330027C09Rik'	1.998	2.454	3.149	2.471	2.447	2.438	3.135	2.386	2.597	1.803	2.414	2.436	2.444	2.415	2.705	2.146	2.691	2.428	0.0931952	0.229834	0.476595	0	0	0
'C530008M17Rik'	0.936	0.975	0.98	1.009	0.87	1.145	1.047	0.906	0.905	0.731	0.789	0.948	0.696	0.834	0.695	0.793	0.805	0.757	0.301984	4.06779e-06	9.27871e-05	1	0	0
'C87436'	3.753	3.446	3.213	3.435	3.513	3.244	3.401	3.91	3.249	3.628	3.422	3.66	3.106	3.655	3.578	3.306	3.53	3.078	-0.00391886	0.940392	0.976895	0	0	0
'C8g'	1.353	0.883	1.846	1.314	1.458	1.313	1.094	1.288	1.587	1.516	1.146	1.268	1.334	1.191	1.53	1.473	1.416	1.09	0.0275824	0.810111	0.914174	0	0	0
'Caap1'	4.383	4.973	5.21	4.858	5.216	4.423	5.829	4.836	4.882	4.671	4.425	4.26	4.96	5.167	3.586	4.306	5.535	3.786	0.127329	0.0569167	0.204992	0	0	0
'Cab39'	39.815	43.447	42.252	39.989	42.997	41.177	42.532	41.473	39.218	39.806	37.996	38.161	39.708	41.57	37.638	38.353	39.869	38.612	0.0734999	0.0011556	0.0118538	1	0	0
'Cab39l'	12.105	13.02	12.817	12.698	12.779	12.101	13.6	14.397	11.685	12.44	12.755	13.201	12.668	12.098	12.276	12.108	15.009	11.233	0.00456489	0.919358	0.969537	0	0	0
'Cabin1'	29.476	24.472	30.455	27.002	24.426	28.438	26.43	26.162	29.729	31.181	26.975	31.933	27.9	25.691	29.654	28.611	25.702	30.183	-0.0739545	0.0153946	0.0854155	0	0	0
'Cables2'	8.432	8.788	9.542	8.189	9.065	9.209	8.29	8.979	9.125	9.542	8.625	8.912	9.729	8.904	8.225	9.264	8.928	8.345	-0.022939	0.54721	0.761182	0	0	0
'Cacfd1'	6.149	6.681	6.14	5.409	6.771	6.337	5.48	6.73	6.338	5.939	6.319	6.093	6.474	6.447	6.192	6.578	5.879	5.79	-0.0015592	0.969385	0.989789	0	0	0
'Cacna1a'	0.188	0.227	0.221	0.213	0.162	0.174	0.16	0.203	0.204	0.324	0.37	0.266	0.266	0.23	0.283	0.293	0.275	0.285	-0.562942	5.42923e-07	1.4944e-05	1	1	0
'Cacna1d'	0.82	0.721	0.633	0.606	0.735	0.657	0.777	0.655	0.67	0.519	0.574	0.517	0.444	0.334	0.607	0.526	0.405	0.397	0.524034	7.00538e-07	1.87076e-05	1	1	0
'Cacna1g'	0.449	0.546	0.473	0.577	0.619	0.543	0.469	0.561	0.545	0.611	0.61	0.559	0.883	0.689	0.507	0.59	0.646	0.5	-0.23202	0.00855738	0.055881	0	0	0
'Cacna2d2'	0.916	0.743	1.081	0.896	0.624	1.107	0.811	0.837	1.119	0.694	0.532	0.755	0.536	0.425	0.728	0.517	0.432	0.662	0.617294	3.19546e-17	3.21307e-15	1	1	0
'Cacna2d4'	1.262	1.243	1.286	1.204	1.283	1.438	1.388	1.323	1.431	1.411	1.259	1.293	1.299	1.277	1.17	1.41	1.349	1.064	0.0371597	0.522332	0.744872	0	0	0
'Cacnb1'	4.485	3.663	4.866	4.554	3.689	4.661	4.544	3.93	4.282	4.562	3.721	5.352	3.931	3.368	4.92	4.203	3.883	5.223	-0.0270157	0.597536	0.795433	0	0	0
'Cactin'	40.021	33.352	40.861	34.907	32.815	43.477	36.29	34.934	41.666	38.395	31.388	42.171	41.309	33.856	41.459	37.967	31.011	39.182	-0.0011109	0.973478	0.990771	0	0	0
'Cacul1'	9.769	9.127	8.313	8.909	9.205	9.043	9.201	9.649	8.577	9.752	9.785	9.348	8.942	9.675	8.262	9.665	9.484	8.729	-0.0417637	0.191902	0.428994	0	0	0
'Cacybp'	25.359	21.289	20.129	26.53	22.466	19.738	25.999	20.943	19.476	19.372	22.816	28.665	20.041	23.193	24.927	17.234	25.039	28.497	-0.0609444	0.57887	0.782018	0	0	0
'Cad'	8.032	7.235	8.858	8.644	7.39	8.439	8.039	7.767	8.256	8.668	7.793	8.223	8.791	7.162	7.638	7.286	7.535	8.65	0.00727853	0.851518	0.936166	0	0	0
'Calcoco1'	22.041	22.824	21.799	20.77	23.341	22.323	22.807	21.978	23.464	21.045	23.033	22.079	22.107	22.404	21.959	22.134	21.906	20.87	0.0173562	0.509371	0.734202	0	0	0
'Calcrl'	1.387	1.28	1.739	1.824	1.443	1.668	1.833	1.356	1.572	1.099	1.333	1.798	1.292	1.37	1.17	1.222	1.59	1.544	0.165276	0.0743005	0.242397	0	0	0
'Calhm2'	16.974	17.888	15.738	16.671	15.234	16.448	16.986	15.041	17.762	13.503	15.07	20.177	13.181	14.268	17.836	13.271	16.923	20	0.0465617	0.489031	0.718918	0	0	0
'Calm1'	104.78	117.53	106.661	114.86	119.673	107.233	117.538	112.414	108.92	105.43	109.716	94.675	108.404	111.026	104.904	108.421	115.001	101.736	0.0635706	0.0197517	0.102116	0	0	0
'Calm2'	197.379	230.049	180.757	207.691	218.46	185.765	207.81	218.823	193.537	194.312	208.029	169.158	199.157	217.737	183.073	215.574	210.479	172.064	0.0478479	0.0834038	0.261656	0	0	0
'Calm3'	100.35	108.904	107.01	104.319	111.298	114.5	103.282	106.219	111.244	101.629	101.974	103.187	107.527	106.563	114.287	107.692	102.635	108.404	0.0088754	0.732933	0.878094	0	0	0
'Calr'	163.118	160.148	164.01	178.494	174.45	169.279	166.729	164.92	165.177	190.316	159.355	150.307	168.183	165.844	155.734	179.104	164.309	156.849	0.0077908	0.808958	0.91389	0	0	0
'Calu'	10.343	11.358	10.718	10.83	11.114	10.726	10.543	11.316	10.223	10.861	10.813	10.774	10.814	11.36	10.103	10.635	10.838	10.525	-0.00492028	0.826776	0.924435	0	0	0
'Camk1d'	4.481	3.61	4.458	4.303	3.997	4.631	4.086	3.895	4.199	4.454	4.509	4.864	4.335	4.209	4.157	3.736	3.958	4.451	-0.0499351	0.302192	0.55921	0	0	0
'Camk2d'	2.995	3.475	3.073	3.125	3.31	3.036	3.247	3.356	3.108	3.471	3.739	3.007	3.479	3.538	2.927	3.499	3.678	2.801	-0.0736095	0.0211767	0.106794	0	0	0
'Camk2g'	8.357	7.079	9.119	6.992	7.488	7.968	8.587	8.157	8.581	8.086	6.808	8.292	6.906	7.545	7.877	7.148	7.144	6.701	0.111574	0.0295461	0.133615	0	0	0
'Camk4'	30.336	29.409	32.271	30.588	30.091	29.849	30.935	30.793	30.915	31.518	29.34	29.467	27.011	27.571	28.787	27.884	26.093	29.549	0.086984	0.00524294	0.0388159	1	0	0
'Camkk1'	1.663	1.761	1.618	1.662	1.64	1.437	1.519	1.278	1.61	1.428	1.56	1.905	1.18	1.405	1.799	1.709	1.671	1.926	-0.0513797	0.552147	0.764968	0	0	0
'Camkk2'	1.767	1.683	2.087	1.92	1.774	2.072	1.846	1.832	1.974	1.773	1.708	1.839	1.972	1.489	2.011	1.552	1.462	2.109	0.0825993	0.127374	0.342001	0	0	0
'Camkmt'	8.352	9.443	7.505	6.89	6.2	7.407	8.514	7.433	8.077	8.73	6.318	7.787	7.243	7.636	8.097	7.408	6.31	6.235	0.072498	0.409638	0.658823	0	0	0
'Caml'	8.498	10.404	9.426	9.534	9.294	9.01	8.338	9.331	9.077	8.816	9.396	9.763	8.573	9.62	9.825	8.544	9.693	9.379	-0.0274276	0.524237	0.746507	0	0	0
'Camsap2'	2.919	2.471	2.83	2.861	2.785	2.83	2.944	2.807	2.825	2.851	2.974	3.079	2.624	2.73	3.01	3.283	2.962	3.018	-0.0787145	0.061871	0.215586	0	0	0
'Camta1'	0.358	0.334	0.329	0.277	0.313	0.311	0.275	0.327	0.33	0.26	0.33	0.288	0.337	0.354	0.263	0.283	0.368	0.254	0.0624767	0.436075	0.679942	0	0	0
'Camta2'	11.84	10.435	11.872	10.496	10.548	11.012	10.518	10.701	11.981	11.225	10.538	12.193	11.282	10.674	11.529	10.73	10.61	12.155	-0.0319555	0.278578	0.535244	0	0	0
'Cand1'	20.763	21.117	20.571	21.073	20.94	20.791	20.225	20.864	20.693	21.174	21.124	20.995	19.586	20.352	20.593	20.089	21.385	20.016	0.00301056	0.891044	0.955424	0	0	0
'Cand2'	7.81	9.059	10.126	7.891	8.835	9.455	8.624	8.8	9.528	8.257	7.218	6.837	7.489	7.355	6.895	7.668	6.632	6.768	0.292126	3.67047e-08	1.23443e-06	1	0	0
'Cant1'	20.179	21.338	21.487	18.629	19.293	21.843	18.387	21.169	21.012	21.175	20.485	22.679	20.103	20.497	21.36	21.24	18.763	22.455	-0.052322	0.111579	0.316493	0	0	0
'Canx'	42.929	46.286	47.9	49.428	50.769	47.041	47.38	48.999	45.518	48.113	46.479	47.75	45.888	48.879	45.532	44.682	48.244	48.003	-0.0023057	0.934143	0.97478	0	0	0
'Cap1'	157.545	164.367	162.684	167.433	167.34	160.585	167.566	161.306	162.486	165.73	171.472	160.631	163.735	167.303	171.12	162.598	170.389	167.855	-0.0394401	0.0675742	0.227806	0	0	0
'Cap2'	2.525	2.409	3.142	2.795	2.804	2.637	2.953	2.709	3.507	2.783	2.725	3.085	2.102	3.405	2.566	2.567	2.374	2.654	0.062322	0.540171	0.757701	0	0	0
'Capg'	5.64	4.924	5.937	4.858	6.264	6.016	5.484	5.481	5.731	5.24	4.194	6.912	4.84	4.85	6.093	6.121	5.617	5.662	0.0139501	0.832608	0.926999	0	0	0
'Capn1'	93.321	87.971	100.688	95.09	91.246	104.153	92.107	91.76	101.042	97.687	92.894	100.913	92.19	91.221	100.427	94.206	85.399	99.185	-0.00438794	0.838102	0.930868	0	0	0
'Capn10'	2.307	2.62	2.483	2.076	2.46	2.539	2.195	2.561	2.704	2.219	2.209	2.348	2.633	2.389	2.285	1.944	1.955	2.102	0.113728	0.0726154	0.238438	0	0	0
'Capn15'	10.907	9.782	12.023	10.368	10.29	10.757	9.389	10.032	12.145	10.578	10.326	12.695	10.773	9.856	11.34	9.355	9.941	12.738	-0.0381867	0.350521	0.604593	0	0	0
'Capn2'	4.741	3.929	5.18	4.304	4.348	5.39	4.742	4.632	4.795	5.242	4.42	5.685	4.526	4.477	6.102	4.855	4.232	5.816	-0.113172	0.011257	0.0680951	0	0	0
'Capn3'	1.631	1.653	1.622	2.063	1.403	1.669	1.766	1.182	1.914	1.691	1.081	1.618	1.576	1.189	1.583	1.578	1.16	1.558	0.177851	0.00610569	0.0435982	1	0	0
'Capn5'	0.755	1.022	0.452	0.73	0.779	0.813	0.737	0.769	0.711	0.762	0.61	0.669	0.618	0.854	0.579	0.736	0.67	0.567	0.133986	0.237281	0.486814	0	0	0
'Capn7'	11.286	12.771	10.92	10.754	12.484	11.505	11.401	13.308	11.817	10.495	11.631	12.266	10.741	12.575	11.706	10.848	13.033	11.486	0.00647883	0.82937	0.926138	0	0	0
'Capns1'	72.574	74.528	73.28	73.897	76.027	82.3	74.752	75.874	75.818	74.07	74.046	73.97	75.014	71.366	75.12	72.619	71.585	72.787	0.0293499	0.19244	0.429513	0	0	0
'Caprin1'	24.355	23.307	23.432	25.141	23.279	22.212	24.011	23.018	22.887	22.706	23.672	25.469	22.687	23.671	24.592	21.599	24.325	26.138	-0.0318844	0.390415	0.63968	0	0	0
'Caprin2'	0.492	0.513	0.487	0.624	0.436	0.459	0.533	0.507	0.584	0.551	0.459	0.512	0.483	0.473	0.505	0.474	0.645	0.419	0.0241303	0.773209	0.899336	0	0	0
'Capza1'	101.6	110.989	108.382	111.78	112.921	104.935	114.496	108.23	105.196	103.305	110.85	105.637	104.323	113.589	104.479	96.962	114.206	104.823	0.0201594	0.47191	0.707521	0	0	0
'Capza2'	20.665	24.681	21.584	22.512	24.467	20.81	23.365	22.775	20.105	21.904	22.606	20.932	21.748	23.235	19.88	21.49	23.771	18.874	0.0360331	0.179633	0.414835	0	0	0
'Capzb'	65.828	68.452	63.743	68.947	68.555	67.487	67.664	64.97	66.229	63.602	65.382	61.204	70.424	65.722	66.356	67.668	64.393	63.837	0.0218117	0.383305	0.6338	0	0	0
'Car12'	0.899	0.652	0.79	0.761	0.564	0.615	0.887	0.794	0.854	0.794	0.849	1.185	0.963	0.644	0.942	0.749	0.807	1.109	-0.252893	0.0158998	0.0875286	0	0	0
'Card11'	53.105	45.997	55.53	51.618	46.914	53.687	51.273	47.626	52.146	54.559	49.929	53.984	51.266	45.717	52.811	48.833	47.312	55.269	-0.0163902	0.545142	0.760575	0	0	0
'Card19'	20.771	26.444	23.657	20.138	20.701	21.709	22.303	26.823	23.827	20.522	20.27	21.653	22.06	20.291	20.863	24.679	19.332	19.494	0.115471	0.0702105	0.233419	0	0	0
'Card6'	6.857	7.653	6.581	6.238	7.197	6.933	7.132	6.915	7.137	7.244	6.798	8.428	6.223	7.062	7.966	7.998	6.588	8.154	-0.0959395	0.0700914	0.23318	0	0	0
'Card9'	1.062	1.462	2.11	1.561	1.084	1.962	1.182	1.109	1.453	1.299	0.835	1.613	1.333	1.015	1.55	1.108	0.896	1.544	0.1987	0.0779162	0.250256	0	0	0
'Carf'	0.59	0.802	0.729	0.659	0.833	0.726	0.707	0.808	0.849	1.013	1.114	1.039	1.096	1.04	0.998	1.06	1.108	0.883	-0.492753	3.53995e-16	3.3541e-14	1	1	0
'Carhsp1'	22.552	22.663	21.601	21.363	22.159	22.807	22.325	24.071	22.311	23.804	22.301	25.115	25.859	25.458	26.353	26.191	21.259	24.113	-0.137163	0.000512564	0.00612962	1	0	0
'Carkd'	4.291	4.989	5.907	4.74	5.063	5.883	4.611	5.603	5.884	4.677	4.789	5.363	5.174	5.306	5.297	5.569	5.282	5.208	9.78585e-05	0.998415	0.999402	0	0	0
'Carm1'	6.631	5.907	6.327	5.563	5.809	6.326	5.805	5.474	6.228	6.088	5.644	6.411	5.918	5.397	6	5.738	5.59	5.906	0.0268114	0.430952	0.676198	0	0	0
'Carnmt1'	13.811	12.103	14.349	14.291	13.154	13.796	13.947	13.424	12.196	12.485	13.21	13.503	12.258	14.419	12.825	12.026	13.298	11.629	0.0579981	0.284946	0.541325	0	0	0
'Carns1'	9.543	8.443	8.969	8.291	7.684	8.405	8.633	9.321	8.643	9.505	7.897	10.555	9.146	7.945	9.019	10.252	8.308	8.071	-0.0588277	0.272138	0.52726	0	0	0
'Cars'	5.08	5.185	5.987	5.434	5.296	5.63	6.283	5.413	5.706	5.209	5.381	5.553	5.579	5.343	5.154	5.247	6.126	5.326	0.0217107	0.630986	0.817295	0	0	0
'Cars2'	18.115	15.968	18.924	18.177	14.725	19.606	17.575	16.1	19.297	18.865	17.718	18.89	20.523	18.245	17.945	18.889	18.864	18.973	-0.099899	0.01849	0.0976772	0	0	0
'Casc3'	19.694	19.351	20.14	18.864	18.698	20.249	17.875	18.832	20.986	19.807	20.063	22.119	19.078	19.459	20.971	20.355	19.265	21.046	-0.0704101	0.00581134	0.0420756	1	0	0
'Casc4'	1.428	1.733	1.43	1.62	1.657	1.339	1.787	1.609	1.419	1.883	1.973	1.475	1.668	1.815	1.406	1.82	1.635	1.286	-0.0992	0.0653192	0.222795	0	0	0
'Casc5'	1.64	1.618	2.189	2.243	1.677	2.105	2.061	1.852	2.11	1.282	1.987	2.218	1.923	2.184	2.373	1.442	2.269	2.086	-0.0235408	0.793807	0.907971	0	0	0
'Cask'	0.585	0.531	0.52	0.59	0.567	0.572	0.574	0.577	0.63	0.574	0.46	0.533	0.415	0.612	0.543	0.543	0.667	0.529	0.0722648	0.357883	0.610346	0	0	0
'Caskin1'	1.682	1.946	1.672	1.885	1.942	1.839	1.975	1.931	1.894	2.085	2.641	1.889	3.122	2.585	1.676	1.639	2.496	1.905	-0.258173	0.00593783	0.042709	1	0	0
'Caskin2'	6.915	5.702	7.226	6.754	5.803	6.695	6.186	5.562	6.795	6.452	6.29	6.938	6.398	5.55	6.859	6.479	5.895	7.568	-0.0282603	0.501228	0.728279	0	0	0
'Casp1'	77.704	93.234	81.87	93.408	95.845	77.343	95.418	84.815	83.872	79.852	81.992	76.112	81.875	84.826	70.798	79.629	87.39	71.645	0.122152	0.000923287	0.00984639	1	0	0
'Casp2'	6.694	7.423	7.582	6.304	7.21	7.052	7.424	7.723	7.621	7.433	7.97	7.95	7.11	7.858	7.792	6.84	8.072	7.564	-0.0871898	0.00531367	0.0392805	1	0	0
'Casp3'	36.479	37.727	38.739	39.231	35.641	36.467	38.498	37.353	38.186	35.953	39.961	39.303	36.7	41.34	39.776	35.436	37.709	38.027	-0.0350347	0.288701	0.545076	0	0	0
'Casp4'	14.225	15.67	16.302	14.563	16.448	14.957	16.897	16.466	15.663	15.395	15.393	12.83	13.949	14.566	11.706	15.133	14.886	11.634	0.167338	0.000393857	0.00490034	1	0	0
'Casp6'	3.598	4.229	4.234	3.73	4.253	4.273	4.061	3.983	4.129	4.168	4.099	3.984	4.342	3.86	4.138	3.659	3.993	4.277	-0.01304	0.778906	0.900333	0	0	0
'Casp7'	21.986	26.975	25.256	25.336	27.353	25.125	26.87	25.833	25.659	24.445	27.137	24.994	29.585	26.674	25.52	25.493	27.434	24.143	-0.0430572	0.290989	0.547738	0	0	0
'Casp8'	31.88	33.192	31.839	33.59	34.32	32.877	34.672	34.527	33.243	35.677	37.664	37.985	39.665	36.734	37.738	36.763	38.18	36.669	-0.180363	2.21837e-13	1.61924e-11	1	0	0
'Casp8ap2'	11.802	10.223	10.034	12.248	11.019	9.146	10.797	10.435	9.609	10.585	10.987	10.503	11.012	10.998	9.694	11.05	11.539	10.356	-0.0352948	0.361076	0.613501	0	0	0
'Casp9'	3.724	4.422	4.437	3.922	4.407	4.444	3.798	4.145	4.536	4.325	3.735	4.004	4.537	4.328	4.156	3.94	3.789	3.494	0.0494075	0.359704	0.612075	0	0	0
'Cass4'	1.07	1.167	1.117	1.231	1.2	1.135	0.997	1.182	1.074	1.452	1.561	1.354	1.204	1.165	1.402	1.262	1.364	1.152	-0.237799	0.00104572	0.0109042	1	0	0
'Cast'	43.264	40.854	43.547	43.219	42.718	45.208	45.331	44.317	41.726	45.635	45.926	46.867	42.679	45.656	46.724	43.61	43.22	45.089	-0.0652631	0.021467	0.107972	0	0	0
'Casz1'	0.921	0.711	0.828	0.698	0.57	0.753	0.803	0.633	0.662	0.795	0.686	0.718	0.552	0.702	0.682	0.646	0.627	0.621	0.116986	0.178603	0.41401	0	0	0
'Cat'	23.545	25.769	26.063	25.952	25.867	27.107	25.56	24.72	25.304	26.168	24.258	26.249	25.021	27.525	25.973	25.455	24.954	25.914	-0.0211929	0.481011	0.713114	0	0	0
'Catsper2'	1.314	1.504	1.489	1.166	1.256	1.561	1.511	1.669	1.563	1.303	1.32	1.362	1.539	1.178	1.302	0.974	1.76	1.319	0.0999116	0.281182	0.537897	0	0	0
'Cbarp'	4.542	3.399	4.121	3.501	3.425	3.949	3.086	3.44	3.709	4.217	2.99	4.227	3.329	3.034	3.997	3.209	2.901	3.866	0.0592889	0.369231	0.620253	0	0	0
'Cbfa2t2'	4.877	4.644	4.599	5.004	4.586	4.921	4.565	5.366	4.509	4.752	4.414	4.423	4.362	4.468	4.249	5.188	4.832	4.423	0.0614239	0.143051	0.366335	0	0	0
'Cbfa2t3'	6.062	6.254	5.362	5.834	5.511	4.999	5.324	5.587	5.639	6.888	6.348	6.857	8.231	6.957	6.094	6.288	6.876	7.425	-0.306093	8.63314e-09	3.22238e-07	1	0	0
'Cbfb'	29.51	32.205	31.478	30.743	31.92	30.022	31.237	31.603	30.738	27.862	30.963	30.929	28.924	32.377	31.265	27.709	31.436	31.805	0.0219047	0.397534	0.646739	0	0	0
'Cbl'	23.287	19.039	21.968	22.296	19.152	20.752	21.808	19.623	21.117	21.749	21.863	23.926	19.369	19.286	21.686	19.743	20.263	23.247	-0.027387	0.526822	0.74826	0	0	0
'Cblb'	20.834	20.628	19.026	19.481	19.622	19.788	20.239	21.17	19.68	20.781	21.612	21.675	18.082	21.519	20.445	23.488	21.673	21.036	-0.0869706	0.02356	0.115675	0	0	0
'Cbll1'	3.467	3.497	3.592	3.585	3.767	3.394	3.966	3.517	3.524	3.507	3.766	4.079	3.133	3.651	4.091	3.332	3.645	3.862	-0.046849	0.347583	0.60311	0	0	0
'Cbr1'	18.845	17.695	18.577	19.039	17.746	17.975	16.912	14.383	17.568	16.932	15.212	18.133	15.396	16.04	18.018	15.421	14.255	16.259	0.10898	0.0463312	0.17939	0	0	0
'Cbr4'	2.398	2.768	2.842	2.125	2.659	2.679	2.322	2.902	2.922	2.485	2.484	2.23	2.616	3.052	2.109	2.976	2.745	2.002	0.0614982	0.43152	0.676293	0	0	0
'Cbwd1'	6.705	7.418	7.497	7.45	6.857	5.979	6.143	6.095	6.649	5.848	5.826	6.042	6.702	6.873	5.697	6.063	6.877	5.262	0.130124	0.0581889	0.207718	0	0	0
'Cbx1'	15.461	17.691	16.367	16.117	16.669	16.671	15.862	16.851	16.273	14.078	15.501	18.153	15.709	16.999	16.969	14.781	16.374	17.08	0.00904727	0.783011	0.902536	0	0	0
'Cbx2'	2.767	2.713	3.182	3.093	1.994	3.442	3.036	2.49	3.382	2.27	2.929	3.622	2.711	2.525	3.747	2.113	2.243	3.785	0.0026194	0.974209	0.991221	0	0	0
'Cbx4'	28.866	26.628	24.367	22.902	25.23	26.717	22.265	26.004	23.662	28.825	22.397	24.342	28.159	26.291	24.342	30.744	21.223	23.169	-0.0207208	0.727391	0.874975	0	0	0
'Cbx5'	9.398	8.595	10.171	10.156	9.449	9	10.011	8.787	9.674	8.328	9.947	10.952	9.668	9.893	10.072	8.616	10.526	10.622	-0.0655253	0.182641	0.418934	0	0	0
'Cbx6'	11.244	11.826	13.177	12.041	11.528	12.415	12.808	10.975	13.083	10.863	11.867	13.681	11.185	11.24	13.763	11.031	11.895	13.946	-0.0138727	0.704734	0.862343	0	0	0
'Cbx7'	10.03	11.684	11.893	8.552	10.827	11.711	9.968	12.217	12.304	10.479	9.803	10.566	10.71	9.302	10.494	10.437	9.412	9.656	0.111356	0.0311103	0.13834	0	0	0
'Cbx8'	4.576	3.312	3.421	3.962	3.335	3.735	4.094	3.551	3.753	3.09	3.436	4.028	2.704	3.207	3.713	3.343	2.885	3.92	0.14193	0.0673471	0.227456	0	0	0
'Cby1'	14.769	18.58	15.926	16.047	17.118	17.708	15.614	15.948	16.054	14.264	13.439	14.633	16.581	17.074	16.273	17.321	13.578	12.745	0.111021	0.0894847	0.274444	0	0	0
'Cc2d1a'	17.345	15.385	19.027	15.88	15.803	17.646	14.959	15.806	19.025	17.702	14.36	18.248	18.4	15.445	17.472	17.967	14.737	18.2	-0.0232587	0.533435	0.753292	0	0	0
'Cc2d1b'	15.907	15.617	18.933	15.265	16.025	17.678	15.768	15.834	18.204	17.029	15.611	17.937	17.546	16.067	16.478	17.112	16.305	16.74	-0.0264109	0.387518	0.637388	0	0	0
'Cc2d2a'	0.769	0.877	0.669	0.661	0.959	0.824	0.664	0.817	0.715	0.76	0.666	0.841	0.94	0.829	0.726	1.04	0.895	0.622	-0.0874605	0.356147	0.609038	0	0	0
'Ccar1'	40.374	39.07	38.256	43.61	37.79	37.82	42.895	37.225	38.871	36.541	40.77	41.013	40.003	41.611	38.151	37.058	41.673	37.935	-0.00743782	0.845871	0.934336	0	0	0
'Ccar2'	56.037	57.976	62.219	55.851	60.195	61.742	57.597	58.107	63.621	59.245	56.252	56.754	59.094	57.488	56.47	56.633	55.631	52.003	0.0558927	0.0556517	0.202135	0	0	0
'Ccdc102a'	3.63	2.541	4.001	3.267	3.133	3.144	3.04	2.629	2.994	2.965	3.094	3.535	3.356	2.781	3.993	2.648	3.297	3.783	-0.0619736	0.464014	0.699881	0	0	0
'Ccdc107'	3.355	4.539	4.403	3.486	4.189	4.263	3.774	4.121	4.53	4.15	3.771	4.162	3.715	3.678	4.097	3.896	3.189	3.402	0.0921733	0.159156	0.389506	0	0	0
'Ccdc109b'	6.111	7.52	5.964	6.844	7.287	5.933	6.249	7.276	6.649	6.712	6.833	6.762	8.588	7.569	7.122	6.722	8.376	6.552	-0.142931	0.0216638	0.108585	0	0	0
'Ccdc115'	14.408	16.248	13.671	14.384	15.734	14.553	13.658	15.986	13.322	13.387	14.513	13.652	14.605	13.608	12.87	14.378	13.545	13.14	0.0792755	0.0261861	0.124212	0	0	0
'Ccdc117'	23.006	16.272	15.038	20.04	16.261	15.139	18.255	17.316	15.26	15.006	21.321	30.231	16.04	21.708	24.935	16.343	24.265	32.646	-0.350964	0.0247276	0.119737	0	0	0
'Ccdc12'	13.246	14.699	14.147	14.199	14.32	14.673	14.467	15.346	15.026	12.872	13.474	13.772	14.884	13.185	13.391	14.546	13.698	12.696	0.0764346	0.0236708	0.116104	0	0	0
'Ccdc120'	1.012	2.031	1.279	1.496	1.706	1.37	1.132	1.416	1.746	1.459	1.721	1.64	1.999	1.775	1.476	1.88	1.63	1.573	-0.225286	0.0296579	0.133913	0	0	0
'Ccdc124'	81.857	87.497	90.032	86.845	84.969	96.742	86.389	83.623	94.112	80.652	68.533	84.692	90.632	73.889	90.106	89.056	75.971	82.578	0.0967739	0.00977118	0.0613673	0	0	0
'Ccdc125'	15.548	18.896	18.375	14.494	21.479	19.201	17.182	19.335	18.429	19.895	22.001	18.767	21.131	19.313	17.734	19.471	20.96	16.927	-0.122655	0.029772	0.134123	0	0	0
'Ccdc126'	15.83	18.657	13.878	15.115	18.083	14.401	15.879	17.595	12.857	15.473	19.013	15.76	16.781	19.774	15.92	16.351	18.386	15.932	-0.124799	0.000261324	0.00348927	1	0	0
'Ccdc127'	2.237	2.198	2.373	2.677	2.415	2.268	2.518	2.368	2.22	1.976	2.5	2.698	2.101	2.49	2.338	2.034	2.632	2.552	-0.0135244	0.824753	0.922744	0	0	0
'Ccdc130'	6.04	6.93	6.532	6.238	6.538	7	6.671	6.373	6.687	6.757	6.09	6.299	6.534	6.379	6.379	6.122	5.765	6.068	0.054551	0.223587	0.471138	0	0	0
'Ccdc134'	24.88	27.165	26.042	25.233	27.341	25.301	26.199	25.012	26.645	25.927	30.921	30.447	33.721	28.469	27.456	26.34	31.086	29.65	-0.188912	3.24174e-05	0.000588289	1	0	0
'Ccdc137'	4.953	4.454	5.644	4.985	4.531	4.562	4.702	4.675	5.005	4.154	5.23	5.973	4.679	5.098	5.949	4.111	4.983	5.983	-0.090549	0.128728	0.343814	0	0	0
'Ccdc14'	1.807	2.082	2.436	1.649	2.131	2.062	1.959	2.547	2.279	2.033	2.396	1.738	2.392	1.754	1.846	2.145	1.969	1.323	0.11117	0.281122	0.537897	0	0	0
'Ccdc141'	0.176	0.145	0.125	0.173	0.157	0.126	0.141	0.183	0.166	0.222	0.173	0.279	0.169	0.209	0.298	0.26	0.254	0.258	-0.620124	1.74317e-06	4.28972e-05	1	1	0
'Ccdc142'	0.958	1.107	1.208	0.905	0.882	1.138	0.85	1.141	0.81	1.045	0.857	0.921	1.155	0.829	1.065	0.834	0.73	0.99	0.0903566	0.409894	0.659014	0	0	0
'Ccdc15'	1.546	1.402	1.582	1.921	1.649	1.405	1.87	1.331	1.426	1.184	1.943	1.503	1.409	1.918	1.287	1.413	1.562	1.645	0.0168647	0.875532	0.947035	0	0	0
'Ccdc157'	1.58	1.691	1.969	1.477	1.466	1.967	1.487	1.605	1.887	1.854	1.822	1.818	2.032	1.714	1.871	1.873	1.678	1.497	-0.101088	0.134747	0.353634	0	0	0
'Ccdc163'	2.39	2.256	2.389	2.199	2.396	2.853	1.849	2.334	2.509	2.55	2.34	2.846	2.668	2.513	2.551	2.277	2.828	2.337	-0.124423	0.0555529	0.201925	0	0	0
'Ccdc166'	2.349	2.213	2.739	1.686	2.699	2.764	2.162	2.548	2.333	2.55	2.24	2.525	2.605	2.091	2.203	2.328	2.05	2.633	0.00949932	0.907928	0.963939	0	0	0
'Ccdc167'	3.519	3.441	3.873	3.753	3.695	3.554	3.165	3.258	3.515	3.28	3.352	3.741	3.513	3.541	3.398	3.594	3.981	3.603	-0.0208123	0.666869	0.83957	0	0	0
'Ccdc17'	1.501	1.563	1.535	1.391	1.6	1.471	1.423	1.442	1.829	1.583	1.247	1.684	1.431	1.439	1.36	1.644	1.317	1.424	0.0514957	0.498231	0.726053	0	0	0
'Ccdc171'	1.103	0.917	0.892	1.103	0.884	0.741	1.173	0.802	0.868	0.959	1.029	1.056	0.997	1.015	0.977	0.904	1.104	0.994	-0.119071	0.148951	0.375676	0	0	0
'Ccdc173'	1.351	1.603	1.644	1.952	2.006	1.652	2.28	2.377	2.161	1.666	1.862	1.772	1.956	1.765	1.627	2.032	2.024	1.573	0.0526602	0.619157	0.809497	0	0	0
'Ccdc174'	3.427	3.298	3.267	3.484	3.654	3.221	3.509	3.807	3.204	3.612	3.213	3.153	3.715	3.539	3.09	3.602	3.305	2.832	0.0318454	0.40225	0.651079	0	0	0
'Ccdc18'	0.451	0.658	0.656	0.817	0.62	0.704	0.643	0.692	0.713	0.54	0.69	0.51	0.606	0.789	0.517	0.567	0.688	0.612	0.113071	0.296454	0.552438	0	0	0
'Ccdc181'	6.531	7.233	7.37	6.939	7.929	7.03	6.102	8.105	7.666	7.197	6.434	6.873	7.118	7.507	6.379	7.464	7.594	6.02	0.0472111	0.446428	0.687962	0	0	0
'Ccdc186'	5.005	5.08	4.034	4.668	4.843	4.048	4.868	5.231	4.689	4.629	4.608	4.646	4.108	4.661	4.447	4.992	4.898	4.498	0.0182955	0.693452	0.85578	0	0	0
'Ccdc191'	2.588	2.284	2.035	2.258	2.251	2.069	2.779	2.397	2.518	2.642	2.745	2.38	2.54	2.46	2.203	2.444	2.722	2.14	-0.0825731	0.186599	0.422311	0	0	0
'Ccdc22'	4.181	4.441	5.047	4.942	4.015	5.48	4.354	4.572	4.718	4.45	4.474	4.676	4.628	4.476	4.55	4.221	4.231	4.442	0.0492844	0.338684	0.596094	0	0	0
'Ccdc25'	19.321	20.732	20.448	22.049	20.733	22.323	22.654	19.584	19.484	20.058	22.927	20.993	21.148	21.497	19.952	18.687	21.775	19.068	-0.00164019	0.970832	0.98979	0	0	0
'Ccdc28a'	8.073	9.925	8.062	6.859	8.644	8.899	8.436	9.863	8.701	8.146	9.049	8.105	9.289	9.313	8.781	8.788	8.221	7.31	-0.0022618	0.966716	0.988689	0	0	0
'Ccdc28b'	3.674	3.368	3.53	3.881	3.753	3.494	3.785	3.427	3.325	3.102	3.101	3.266	3.56	3.676	3.436	3.529	3.544	2.983	0.0839601	0.123972	0.336628	0	0	0
'Ccdc32'	8.157	9.911	8.646	8.267	10.116	9.322	9	10.105	8.385	8.094	7.473	8.286	8.179	8.555	8.492	8.527	8.566	7.545	0.136038	0.00377983	0.030208	1	0	0
'Ccdc34'	1.39	1.572	1.804	1.51	1.63	1.591	1.778	1.602	1.692	1.369	1.472	1.647	1.742	1.592	1.641	1.381	1.55	1.588	0.0433807	0.45666	0.694325	0	0	0
'Ccdc43'	4.69	5.237	5.237	5.393	5.77	4.835	4.637	5.05	4.832	4.649	4.669	5.041	5.012	5.039	4.594	5.195	5.362	4.639	0.0339689	0.44596	0.687811	0	0	0
'Ccdc47'	18.89	21.243	20.704	21.567	21.871	19.322	21.008	20.014	19.515	19.466	19.468	20.879	19.244	20.722	20.504	20.344	20.949	20.204	0.00551428	0.860453	0.939699	0	0	0
'Ccdc50'	15.965	17.933	15.711	16.03	17.011	15.053	18.213	16.693	16.211	13.936	15.033	15.091	13.734	15.361	14.221	13.514	16.132	13.791	0.173695	5.29581e-07	1.47e-05	1	0	0
'Ccdc51'	6.422	7.249	7.786	6.945	7.616	7.248	6.879	6.678	7.244	5.781	5.933	7.258	7.223	6.887	7.152	5.171	6.029	6.71	0.117568	0.0876165	0.270057	0	0	0
'Ccdc53'	6.391	6.993	6.044	6.882	6.059	5.521	6.675	5.959	5.893	5.677	6.034	6.022	6.551	6.16	6.6	6.709	5.832	5.766	0.0122905	0.790589	0.90638	0	0	0
'Ccdc58'	11.171	14.09	13.485	14.78	14.582	14.013	13.7	14.612	14.664	12.479	13.882	12.667	12.919	12.358	13.552	14.071	14.281	12.411	0.0679034	0.238338	0.48827	0	0	0
'Ccdc59'	8.791	8.335	8.512	7.153	8.94	8.229	7.818	9.595	7.894	9.54	7.688	7.532	9.186	8.316	7.003	9.132	7.594	6.731	0.0482889	0.406945	0.656233	0	0	0
'Ccdc6'	9.512	9.571	8.858	8.5	8.851	9.322	7.875	8.262	9.235	8.486	9.027	10.654	9.163	9.015	10.376	8.985	9.602	10.268	-0.108229	0.00929382	0.0591993	0	0	0
'Ccdc61'	7.79	8.463	8.663	7.338	7.79	8.636	8.822	7.858	8.916	8.204	7.779	8.947	7.924	7.953	8.321	7.18	8.403	8.704	0.00265878	0.945178	0.978956	0	0	0
'Ccdc62'	0.353	0.477	0.398	0.345	0.324	0.473	0.51	0.545	0.485	0.404	0.369	0.375	0.345	0.356	0.335	0.346	0.327	0.331	0.284054	0.00949481	0.0600911	0	0	0
'Ccdc64'	8.959	6.751	8.957	7.628	6.765	9.513	7.691	7.36	8.578	7.907	6.839	8.968	7.728	7	8.891	8.227	6.905	9.34	1.05336e-05	0.999766	0.999867	0	0	0
'Ccdc66'	12.663	14.303	14.977	13.993	14.348	15.87	14.388	15.643	15.04	16.378	13.657	14.314	15.796	14.322	13.267	15.426	14.058	13.754	-0.00396433	0.933571	0.974635	0	0	0
'Ccdc67'	2.026	2.332	2.06	1.939	2.572	1.898	2.959	2.503	2.473	1.713	3.341	2.984	2.784	2.409	2.711	2.606	2.862	2.913	-0.242136	0.0142673	0.0806599	0	0	0
'Ccdc69'	24.093	23.563	25.122	25.277	24.534	27.122	23.316	22.717	24.373	23.725	26.424	25.848	24.652	26.284	28.455	24.398	26.465	26.467	-0.0883701	0.0225919	0.112095	0	0	0
'Ccdc71'	7.818	7.256	8.815	7.111	7.57	9.409	7.498	7.269	8.622	8.036	6.617	8.641	7.315	6.447	8.238	7.685	6.542	8.638	0.058179	0.111384	0.316033	0	0	0
'Ccdc71l'	7.871	8.205	8.488	8.287	7.807	7.805	7.924	7.853	7.295	8.553	8.81	8.261	7.627	9.281	9.018	8.735	8.194	8.559	-0.113757	0.011529	0.0692303	0	0	0
'Ccdc77'	1.963	1.796	2.129	1.942	1.81	1.981	1.926	1.776	2.21	1.626	1.809	2.102	1.881	1.834	1.913	1.905	1.996	1.904	0.0356635	0.476445	0.710725	0	0	0
'Ccdc80'	0.633	0.567	0.593	0.611	0.551	0.735	0.613	0.58	0.589	0.58	0.52	0.659	0.503	0.678	0.539	0.707	0.654	0.482	0.0354333	0.749267	0.887733	0	0	0
'Ccdc82'	21.923	19.397	21.631	23.01	20.739	21.501	21.858	22.043	21.843	19.987	23.404	22.038	19.03	21.597	21.718	23.363	25.311	21.711	-0.0376603	0.451158	0.690355	0	0	0
'Ccdc84'	30.647	31.233	34.874	30.951	29.427	31.438	34.279	32.172	35.202	25.472	25.088	30.307	28.416	25.637	25.15	26.463	27.024	25.309	0.266426	4.06398e-09	1.62791e-07	1	0	0
'Ccdc85b'	56.941	51.788	59.895	52.085	56.897	57.887	55.113	53.118	52.806	54.739	44.213	58.166	55.736	50.921	57.35	52.332	53.103	57.131	0.0257506	0.544006	0.760575	0	0	0
'Ccdc86'	2.511	1.96	2.274	2.116	2.143	2.399	2.136	1.844	2.12	2.916	2.054	2.191	2.545	1.893	1.933	2.96	1.749	2.083	-0.0509616	0.452224	0.691208	0	0	0
'Ccdc88a'	0.807	0.716	0.844	0.789	0.884	0.902	0.903	0.89	0.879	1.019	0.874	0.894	0.78	1.347	0.791	0.833	1.229	0.981	-0.19736	0.0317355	0.139983	0	0	0
'Ccdc88b'	87.49	72.886	91.114	80.037	74.517	83.483	79.505	75.789	86.533	86.929	76.588	89.285	88.883	75.116	84.642	81.538	76.88	89.072	-0.0446627	0.0931613	0.282555	0	0	0
'Ccdc88c'	34.503	25.767	30.424	31.927	24.373	28.873	30.037	27.367	31.016	30.99	27.736	31.002	30.762	26.72	29.051	28.117	27.46	31.635	-0.00960413	0.808229	0.91389	0	0	0
'Ccdc9'	12.233	11.686	13.132	10.722	11.321	13.417	11.101	11.864	13.474	12.979	10.791	11.797	12.409	11.107	11.484	12.589	11.178	10.495	0.0461048	0.310611	0.568916	0	0	0
'Ccdc90b'	3.624	4.595	4.213	3.699	4.641	5.01	4.287	3.983	3.706	4.062	4.233	4.069	4.317	3.437	3.339	4.018	4.265	3.197	0.0999848	0.227066	0.473404	0	0	0
'Ccdc91'	8.793	8.609	8.448	7.934	8.624	9.243	8.05	9.692	8.676	9.228	8.856	8.723	8.411	7.963	8.742	9.357	7.783	8.772	-0.00171412	0.971024	0.98979	0	0	0
'Ccdc92'	13.196	11.442	12.573	11.633	11.383	14.602	11.907	11.593	12.364	11.87	11.341	14.959	13.574	13.04	15.076	11.881	10.996	15.378	-0.101835	0.0381438	0.158728	0	0	0
'Ccdc93'	5.41	4.842	5.044	5.157	4.89	4.744	5.212	4.969	4.892	5.184	5.493	6.169	5.058	5.188	5.673	5.182	5.264	6.04	-0.136838	0.00134302	0.0132341	1	0	0
'Ccdc94'	20.921	20.646	23.371	17.964	20.192	26.187	20.108	21.467	24.386	22.809	17.535	20.996	22.062	20.179	20.638	23.024	19.564	18.052	0.0724083	0.245088	0.495709	0	0	0
'Ccdc97'	13.398	13.682	14.68	12.685	13.714	15.226	12.799	13.86	15.198	14.422	12.99	15.376	14.632	14.458	15.06	14.372	12.775	15.182	-0.0558931	0.0619916	0.215639	0	0	0
'Cchcr1'	5.254	4.559	6.704	5.491	4.36	6.169	5.747	4.549	6.934	5.469	4.805	5.766	6.592	4.951	5.744	5.356	5.103	5.601	-0.00699837	0.896672	0.958587	0	0	0
'Ccl25'	0.743	0.874	1.029	0.634	0.995	0.811	0.837	0.85	0.699	0.948	0.744	0.837	0.94	0.664	0.603	0.789	0.864	0.703	0.0625774	0.600035	0.796651	0	0	0
'Ccm2'	37.446	37.198	38.751	40.195	35.761	38.103	39.235	37.204	38.861	35.654	37.648	42.414	34.455	34.506	40.892	35.559	36.357	40.988	0.00908054	0.792717	0.907357	0	0	0
'Ccna2'	6.257	7.204	9.095	7.498	7.568	8.254	8.105	6.88	8.588	4.712	7.409	8.273	7.849	9.201	9.548	6.624	8.297	8.404	-0.0219117	0.783496	0.90278	0	0	0
'Ccnb1'	3.408	4.528	5.261	4.423	4.75	5.419	4.86	4.542	5.642	3.02	4.795	4.867	4.735	4.904	5.93	3.954	4.661	4.741	0.0316637	0.66593	0.838925	0	0	0
'Ccnb2'	22.842	27.187	31.143	28.894	29.096	33.979	28.693	27.43	35.665	19.317	26.72	30.142	28.79	29.661	36.047	25.802	27.59	30.749	0.0459005	0.480574	0.712653	0	0	0
'Ccnc'	3.036	3.589	3.312	3.17	3.591	3.104	3.33	3.411	3.054	2.965	3.255	3.33	2.873	3.65	3.018	2.889	3.609	3.03	0.0331704	0.419463	0.666424	0	0	0
'Ccnd2'	46.572	50.167	47.307	48.948	49.566	49.265	46.214	46.946	48.653	41.761	42.364	45.846	40.508	41.51	46.406	41.413	40.584	49.102	0.145939	4.9261e-06	0.00011013	1	0	0
'Ccnd3'	9.886	9.385	9.918	9.963	9.138	10.018	10.174	9.654	10.021	9.563	9.894	11.79	9.625	9.499	10.872	11.197	10.5	11.249	-0.105649	0.00328202	0.0269509	1	0	0
'Ccndbp1'	21.643	25.411	22.345	22.398	25.072	22.816	21.724	24.617	22.961	23.351	22.982	22.648	23.151	24.755	22.186	23.077	23.937	21.304	-0.00069651	0.977166	0.99199	0	0	0
'Ccne1'	14.056	15.622	15.182	15.508	16.133	13.963	15.91	16.18	14.999	12.161	13.081	13.44	18.008	14.614	14.62	13.104	13.681	13.511	0.111017	0.0522148	0.193795	0	0	0
'Ccne2'	1.342	1.14	1.52	1.513	1.404	1.255	1.905	1.407	1.353	1.161	1.337	1.615	1.84	1.827	1.817	1.471	1.441	1.672	-0.1599	0.0927226	0.281916	0	0	0
'Ccnf'	6.605	10.278	11.367	8.526	8.982	10.874	7.764	9.116	12.424	5.824	8.943	11.243	8.928	10.671	12.66	8.702	8.321	11.261	-0.0231454	0.747327	0.886098	0	0	0
'Ccng1'	51.512	54.169	50.032	49.45	54.437	48.274	52.395	51.616	47.791	49.464	51.131	53.255	46.567	52.493	49.165	47.642	54.922	52.533	-0.00404205	0.897462	0.958863	0	0	0
'Ccng2'	8.814	9.953	7.755	10.052	8.411	7.991	9.436	8.88	8.491	6.241	10.981	9.19	8.397	10.113	8.925	7.272	10.933	8.936	-0.0203999	0.789813	0.906142	0	0	0
'Ccnh'	7.682	9.022	7.472	8.115	8.56	7.43	8.781	8.208	7.52	7.731	7.774	7.64	7.084	8.647	6.901	7.722	7.628	6.943	0.0803947	0.0485967	0.185107	0	0	0
'Ccni'	59.197	64.697	57.913	58.266	64.294	60.838	60.524	61.886	58.077	58.632	56.586	53.45	55.554	58.893	56.246	56.041	55.758	53.059	0.103389	7.23073e-06	0.000157288	1	0	0
'Ccnj'	0.94	1.172	1.015	0.963	1.408	0.909	0.839	1.281	0.956	1.111	0.985	1.033	0.962	0.972	0.989	1.013	0.882	1.04	0.0506921	0.567969	0.775606	0	0	0
'Ccnk'	23.107	21.924	22.486	20.77	20.843	23.361	21.047	22.749	22.906	23.354	20.214	23.168	23.865	22.24	22.514	22.49	20.531	22.86	-0.0234154	0.463599	0.699694	0	0	0
'Ccnl1'	20.439	18.391	15.551	17.456	18.213	15.531	17.073	19.11	14.734	22.815	17.528	14.474	18.305	20.654	13.715	22.807	17.868	14.106	-0.0472963	0.382241	0.633024	0	0	0
'Ccnl2'	42.156	44.205	44.68	40.548	43.577	42.026	40.51	44.172	44.444	41.233	42.58	44.548	43.553	43.394	43.074	41.19	46.941	43.91	-0.0261014	0.231426	0.478834	0	0	0
'Ccnt1'	6.466	6.484	6.887	7.485	6.762	6.504	6.812	6.843	6.83	5.607	7.146	7.911	5.986	6.996	7.422	6.229	7.757	7.823	-0.0463131	0.394019	0.643358	0	0	0
'Ccnt2'	6.065	6.585	5.759	6.047	6.38	5.728	6.488	6.141	6.034	5.359	6.199	6.846	5.801	6.498	6.551	5.89	6.447	6.787	-0.0405933	0.337182	0.59555	0	0	0
'Ccny'	28.676	31.296	29.207	28.093	30.957	29.848	28.221	32.864	29.215	31.057	31.092	30.124	29.133	29.717	28.865	29.969	29.486	31.129	-0.0232008	0.418005	0.665485	0	0	0
'Ccnyl1'	2.841	3.404	2.723	2.461	3.124	2.992	2.646	3.136	3.087	4.001	3.575	3.198	4.642	4.183	3.448	4.778	3.436	3.079	-0.377156	1.07378e-06	2.76266e-05	1	0	0
'Ccp110'	2.385	2.54	2.697	2.574	2.816	2.686	2.485	2.533	2.546	2.485	2.63	2.61	3.131	3.138	2.737	2.92	2.783	2.508	-0.108419	0.0259097	0.123596	0	0	0
'Ccpg1'	0.777	0.672	0.641	0.679	0.769	0.731	0.752	0.828	0.756	0.815	0.788	0.82	0.778	0.759	0.781	0.761	0.679	0.769	-0.0870159	0.185599	0.421307	0	0	0
'Ccr4'	22.704	19.924	24.95	25.642	18.966	23.587	27.773	18.029	24.704	19.11	20.474	29.109	18.092	18.24	26.638	19.923	20.103	28.26	0.0420354	0.558112	0.769714	0	0	0
'Ccr7'	2.581	3.968	3.585	3.983	3.737	5.798	4.651	4.827	4.734	2.623	2.708	5.5	4.941	3.382	6.421	6.704	2.962	5.576	-0.0824371	0.654676	0.832625	0	0	0
'Ccr9'	0.498	0.365	0.502	0.512	0.4	0.521	0.483	0.364	0.474	0.243	0.155	0.301	0.24	0.207	0.347	0.256	0.192	0.319	0.852513	1.50903e-19	1.81341e-17	1	1	0
'Ccrl2'	4.562	1.382	0.678	3.119	1.731	0.93	3.231	1.911	0.843	2.656	2.576	0.672	2.622	2.991	0.711	3.005	2.807	0.471	0.00655194	0.970356	0.989789	0	0	0
'Ccs'	39.5	42.456	43.383	39.827	40.248	44.414	36.612	42.59	42.428	42.752	39.999	42.774	38.101	36.291	43.803	44.574	41.08	42.505	-0.00912801	0.822962	0.922312	0	0	0
'Ccsap'	5.364	5.3	6.044	5.951	5.294	6.501	6.101	5.525	6.018	4.451	5.679	5.963	5.569	5.988	6.078	5.685	5.925	5.712	0.0203766	0.6968	0.857533	0	0	0
'Ccser2'	5.379	5.344	4.579	5.214	5.171	4.593	4.494	5.37	4.501	5.055	5.205	5.061	4.632	5.217	4.554	5.242	5.002	4.932	-0.0211696	0.588036	0.788691	0	0	0
'Cct2'	184.722	172.825	170.589	186.166	173.426	165.703	184.664	176.966	160.995	159.783	166.451	169.744	178.065	165.812	166.242	164.309	176.021	169.295	0.0436333	0.133798	0.352243	0	0	0
'Cct3'	18.354	17.224	18.094	19.064	18.951	17.579	18.798	18.205	17.727	18.286	17.549	20.114	18.234	17.649	19.041	17.599	18.826	20.347	-0.0430433	0.196044	0.434997	0	0	0
'Cct4'	28.99	26.929	26.458	30.113	26.728	26.344	27.266	27.706	25.498	27.63	28.42	29.606	27.236	28.241	28.758	26.724	29.579	30.334	-0.0720706	0.0517412	0.192617	0	0	0
'Cct5'	53.928	50.683	49.597	55.426	51.086	51.887	55.706	49.293	52.248	50.807	52.682	55.033	53.19	50.246	55.026	50.828	52.536	58.315	-0.0387075	0.248994	0.499968	0	0	0
'Cct7'	28.53	27.94	26.511	29.451	27.576	28.524	28.483	27.831	26.525	25.26	25.864	29.725	26.538	26.895	28.76	26.435	27.968	31.004	0.00685813	0.856282	0.938506	0	0	0
'Cct8'	36.744	35.476	36.157	39.66	38.06	35.489	37.018	36.08	34.711	33.792	38.2	37.05	36.427	36.353	34.805	35.152	38.221	36.16	0.00306246	0.91968	0.969773	0	0	0
'Ccz1'	9.092	10.229	10.204	9.465	10.353	9.237	10.153	10.846	9.909	9.784	10.087	9.342	9.97	9.07	9.062	9.244	9.821	8.495	0.0658534	0.0652978	0.222795	0	0	0
'Cd101'	3.423	5.46	4.289	4.604	4.138	4.352	4.856	4.599	4.558	3.994	4.69	4.721	3.207	3.98	4.542	4.232	4.209	4.201	0.0769046	0.304803	0.562248	0	0	0
'Cd151'	4.853	6.714	6.258	4.489	6.547	6.509	6.159	6.5	7.305	4.585	5.398	7.122	4.877	5.246	6.03	5.796	6.096	7.41	0.0555407	0.446768	0.687962	0	0	0
'Cd160'	18.813	17.347	20.495	18.239	17.964	18.743	19.608	18.55	18.497	15.736	14.723	16.444	14.227	14.64	17.157	13.833	15.276	15.856	0.277064	3.05829e-13	2.17419e-11	1	0	0
'Cd164'	57.027	59.72	56.531	57.06	60.764	53.906	54.279	59.352	52.231	56.776	54.433	52.516	53.411	57.016	49.834	51.54	55.992	49.942	0.0748484	0.0013244	0.0130899	1	0	0
'Cd2'	145.971	168.537	142.025	153.281	163.712	149.664	148.3	161.491	150.179	153.442	145.199	133.293	146.655	144.408	140.737	153.082	146.742	140.077	0.0739907	0.00730548	0.0494996	1	0	0
'Cd200'	19.334	19.932	18.031	20.671	19.034	18.241	20.095	18.728	19.258	16.785	16.445	18.729	14.303	17.97	18.421	17.81	19.352	17.734	0.127121	0.00867399	0.0564378	0	0	0
'Cd200r1'	18.139	21.145	15.537	19.566	19.991	17.948	19.298	20.909	18.23	15.194	14.306	14.769	15.107	17.52	13.765	16.677	16.065	13.474	0.303334	7.03492e-11	3.70706e-09	1	0	0
'Cd22'	4.17	5.354	5.314	4.503	6.068	4.829	4.293	5.964	4.395	4.328	5.438	4.359	4.882	5.516	3.864	3.143	5.603	4.274	0.108127	0.0780973	0.25057	0	0	0
'Cd226'	4.005	3.7	4.741	4.099	4.316	5.326	5.492	4.685	4.548	3.901	4.093	5.397	3.08	3.302	4.266	3.442	3.571	4.21	0.202459	0.0182533	0.0968194	0	0	0
'Cd247'	31.783	30.854	30.011	31.853	30.711	31.282	32.106	30.211	30.961	29.656	28.748	29.709	29.207	29.68	30.555	30.418	29.026	29.882	0.057139	0.00375431	0.0300528	1	0	0
'Cd27'	98.337	107.225	103.654	95.36	104.692	110.399	96.986	102.848	111.741	95.003	97.164	107.231	96.686	100.124	112.781	96.186	93.111	108.5	0.0281556	0.260923	0.514329	0	0	0
'Cd274'	31.041	29.166	22.922	24.417	28.866	25.434	25.255	29.321	25.048	31.723	27.033	25.237	29.513	31.19	24.334	33.657	28.333	24.551	-0.0874042	0.0737641	0.241085	0	0	0
'Cd28'	62.883	66.19	63.303	64.346	66.973	63.909	65.046	63.884	64.911	65.947	68.685	77.571	56.758	65.929	72.696	70.515	64.769	76.928	-0.100035	0.0176229	0.0942757	0	0	0
'Cd2ap'	26.838	26.576	22.398	25.316	26.066	23.946	27.162	26.336	25.815	25.775	27.453	22.786	26.828	26.701	23.248	27.154	28.025	23.605	-0.012714	0.72467	0.873606	0	0	0
'Cd2bp2'	12.625	12.718	13.755	12.729	13.548	13.48	13.04	13.402	14.476	12.197	12.568	12.921	13.237	12.227	12.923	12.664	12.6	12.058	0.0689506	0.00741286	0.049861	1	0	0
'Cd320'	2.03	1.674	1.938	1.55	2.001	1.844	1.865	1.725	1.752	1.695	1.83	2.126	1.791	1.467	1.775	1.97	1.411	1.758	0.0343044	0.695314	0.856694	0	0	0
'Cd37'	39.529	41.323	45.668	37.072	41.362	45.208	39.415	41.812	46.657	44.074	41.678	42.62	42.713	41.744	43.564	36.808	40.287	41.674	-0.00214112	0.94964	0.980873	0	0	0
'Cd38'	7.58	11.857	8.199	9.375	10.667	8.744	8.928	11.522	8.336	8.205	10.361	9.793	7.339	11.693	8.554	7.668	10.425	9.194	0.0165083	0.752565	0.889715	0	0	0
'Cd3d'	283.53	330.567	274.745	301.682	316.937	290.805	298.286	301.692	292.083	286.666	294.302	282.23	282.77	304.737	303.961	310.383	304.012	285.098	0.00740067	0.792956	0.907525	0	0	0
'Cd3e'	346.476	372.538	363.929	347.983	385.122	369.675	357.167	371.406	361.234	324.14	334.128	319.769	319.349	327.7	329.015	332.261	328.777	330.553	0.142442	1.44981e-14	1.15213e-12	1	0	0
'Cd3eap'	8.738	8.267	9.197	7.484	8.467	10.046	8.035	8.351	8.67	9.58	7.798	9.744	9.085	6.582	8.505	9.97	6.72	8.202	0.0157561	0.812916	0.915682	0	0	0
'Cd3g'	406.786	481.221	416.832	459.491	485.201	426.503	453.567	458.657	420.653	406.605	410.927	364.349	384.95	419.495	397.273	431.859	429.813	387.088	0.130759	1.15157e-05	0.000237895	1	0	0
'Cd4'	161.583	160.343	160.11	161.426	161.486	167.506	157.948	153.593	168.376	171.286	166.896	160.83	157.156	165.195	176.142	168.633	159.955	175.834	-0.0593146	0.0301558	0.135245	0	0	0
'Cd40lg'	127.712	149.252	121.518	122.758	138.027	130.044	122.303	144.146	132.002	147.838	124.646	133.034	128.482	134.979	129.593	149.42	117.093	134.033	-0.0256778	0.594132	0.793303	0	0	0
'Cd44'	29.447	32.078	28.752	29.505	31.405	28.986	29.902	30.532	29.791	30.959	29.295	28.524	27.899	30.081	27.986	31.222	29.265	27.357	0.031882	0.182211	0.418294	0	0	0
'Cd46'	0.492	0.638	0.585	0.506	0.51	0.594	0.624	0.636	0.648	0.517	0.632	0.393	0.507	0.556	0.5	0.764	0.519	0.467	0.127473	0.265009	0.518443	0	0	0
'Cd47'	14.888	15.978	15.401	15.262	16.476	15.262	16.116	16.304	14.536	15.381	15.757	14.791	15.414	17.402	14.614	16.486	16.723	14.71	-0.0190049	0.458434	0.695521	0	0	0
'Cd48'	27.917	30.469	29.966	29.806	31.915	30.126	29.464	29.66	29.335	26.939	28.526	31.562	25.94	28.417	32.461	25.806	29.23	30.304	0.03773	0.310445	0.568716	0	0	0
'Cd5'	411.128	420.599	424.502	426.245	431.514	450.522	443.674	402.051	445.621	373.836	328.09	362.612	370.92	339.372	365.208	386.456	320.665	375.594	0.249787	1.14487e-21	1.58895e-19	1	0	0
'Cd52'	203.744	248.646	219.304	223.521	225.263	225.021	226.882	203.95	232.666	222.097	195.534	176.323	204.914	205.184	216.317	220.965	200.531	198.596	0.116594	0.0101436	0.0630017	0	0	0
'Cd53'	256.018	288.013	266.317	267.049	287.289	248.003	281.977	284.459	253.98	243.751	281.931	253.764	207.132	282.681	262.388	238.494	274.711	252.935	0.0743888	0.0598526	0.210985	0	0	0
'Cd6'	157.942	164.082	160.429	162.071	161.759	174.37	165.803	155.08	167.345	154.793	132.747	142.358	154.263	135.836	142.909	158.202	126.622	143.793	0.177901	1.56953e-09	6.90453e-08	1	0	0
'Cd68'	6.313	4.935	4.917	5.223	5.727	4.738	5.531	5.804	4.761	5.513	5.556	4.741	7.833	6.015	5.119	5.591	6.717	4.108	-0.0940449	0.217945	0.464653	0	0	0
'Cd69'	24.842	18.598	11.852	20.151	20.902	11.734	16.801	24.601	10.281	29.786	20.672	8.951	27.706	21.977	8.162	24.672	18.573	8.709	0.00416588	0.970624	0.98979	0	0	0
'Cd7'	13.447	12.062	15.792	12.858	11.668	12.846	12.269	13.256	13.288	8.471	8.353	11.461	9.084	7.61	10.584	9.394	8.015	9.36	0.501447	2.02222e-16	1.95363e-14	1	1	0
'Cd72'	0.643	1.051	0.525	0.88	0.899	0.606	0.74	0.885	0.805	0.514	0.782	0.563	0.723	0.699	0.596	0.452	0.863	0.474	0.28399	0.00982296	0.0615355	0	0	0
'Cd81'	9.292	9.97	9.145	9.037	10.345	10.525	9.184	11.337	9.712	8.468	8.53	9.929	8.438	9.712	9.22	7.829	9.043	9.043	0.126687	0.0037235	0.0298304	1	0	0
'Cd82'	109.94	125.132	111.169	112.695	121.512	115.653	110.988	120.454	115.961	120.948	119.595	109.602	107.235	121.873	118.278	120.717	119.623	115.856	-0.0254497	0.355873	0.608893	0	0	0
'Cd83'	21.35	20.611	20.012	17.961	20.923	21.181	22.028	19.372	22.158	22.846	15.54	20.273	17.52	18.929	17.986	21.199	20.913	18.649	0.0848791	0.150995	0.37769	0	0	0
'Cd84'	22.214	23.479	23.029	22.16	22.862	22.455	22.51	22.637	23.072	22.949	21.823	22.848	19.689	22.518	22.193	22.723	21.172	22.245	0.0345064	0.24582	0.496171	0	0	0
'Cd8b1'	2.62	3.333	2.46	2.332	3.483	2.913	2.48	3.127	2.541	2.089	2.548	2.059	2.392	2.726	2.363	2.118	2.115	1.726	0.317044	0.00351563	0.0284659	1	0	0
'Cd9'	9.082	9.007	9.054	8.626	9.195	10.68	8.43	8.684	9.471	11.678	9.363	12.235	9.8	10.502	11.949	10.265	10.963	10.85	-0.259147	9.3684e-08	2.96837e-06	1	0	0
'Cd96'	55.625	55.105	61.82	56.478	51.998	59.897	58.982	52.951	59.963	57.047	49.351	58.801	47.799	47.578	55.892	49.6	42.827	55.041	0.134968	0.000174879	0.00250474	1	0	0
'Cd99l2'	6.446	7.21	6.548	6.491	6.479	6.109	6.555	7.07	6.161	6.618	6.443	6.288	6.144	6.442	6.386	5.795	6.122	6.39	0.0470863	0.235876	0.485751	0	0	0
'Cdadc1'	14.797	15.501	14.482	15.136	16.856	15.426	15.721	16.346	14.6	15.279	15.118	13.208	14.284	14.965	12.888	16.491	14.581	13.965	0.0828973	0.0554158	0.201907	0	0	0
'Cdan1'	3.427	2.872	3.572	3.002	2.73	3.144	3.026	2.865	3.548	3.001	3.483	3.971	3.309	3.135	3.817	3.075	3.327	3.954	-0.149436	0.00120927	0.0122468	1	0	0
'Cdc123'	12.619	12.868	13.461	13.98	14.728	12.666	13.933	13.162	12.883	12.117	13.077	13.131	13.705	13.111	13.436	12.58	13.874	12.813	0.0165653	0.641121	0.823892	0	0	0
'Cdc14a'	3.484	3.283	3.127	3.755	3.274	3.325	3.475	3.411	3.159	3.623	3.665	3.901	3.473	3.767	3.68	3.168	3.972	3.943	-0.145101	0.00218785	0.0194401	1	0	0
'Cdc14b'	0.512	0.663	0.539	0.538	0.669	0.697	0.58	0.734	0.641	0.56	0.516	0.754	0.468	0.574	0.616	0.608	0.571	0.586	0.0568199	0.578891	0.782018	0	0	0
'Cdc16'	9.133	10.739	10.67	9.309	10.526	9.791	9.823	10.622	10.652	9.754	9.155	9.459	10.008	9.67	9.417	10.603	9.185	8.505	0.0810323	0.0538261	0.198281	0	0	0
'Cdc20'	18.163	20.841	24.248	19.413	20.105	25.402	25.123	19.109	25.91	14.685	18.613	22.007	21.1	19.934	25.892	18.973	19.585	20.944	0.113987	0.0820579	0.259	0	0	0
'Cdc23'	9.868	10.868	11.282	11.229	11.841	11.581	11.081	11.469	11.685	10.185	11.714	11.284	10.536	11.224	10.701	10.201	11.828	10.528	0.0291056	0.322982	0.580636	0	0	0
'Cdc25a'	5.485	4.867	5.516	5.608	4.975	5.314	5.35	4.802	5.234	4.411	5.039	5.775	5.387	5.214	5.617	5.018	4.925	6.148	-0.0228656	0.6223	0.81136	0	0	0
'Cdc25b'	33.583	46.033	32.763	35.89	44.475	40.466	34.458	40.973	38.395	34.288	40.589	41.622	47.44	47.155	42.116	42.601	43.6	42.475	-0.155414	0.00487434	0.0366934	1	0	0
'Cdc25c'	2.988	3.719	4.725	2.92	3.327	3.828	4.066	3.306	4.66	2.116	3.691	3.263	4.301	3.9	4.232	2.842	4.381	3.122	0.0644821	0.593411	0.793146	0	0	0
'Cdc26'	4.794	5.825	5.295	4.958	5.83	5.093	5.464	4.979	5.324	4.726	5.072	4.596	5.055	4.837	4.724	4.989	5.498	4.729	0.0941834	0.0306336	0.13659	0	0	0
'Cdc27'	8.596	8.299	8.888	9.356	9.165	8.091	9.846	8.491	8.621	8.553	9.028	8.835	8.453	9.134	8.579	8.198	9.377	8.312	0.00417528	0.914724	0.967134	0	0	0
'Cdc34'	50.95	46.343	57.189	47.417	46.036	60.54	49.62	51.025	51.578	52.129	46.354	50.721	56.086	49.861	56.924	57.964	42.161	52.917	-0.0206036	0.661402	0.836429	0	0	0
'Cdc37'	110.262	106.821	112.683	108.926	106.733	119.357	112.793	103.197	109.329	109.629	100.497	113.371	108.498	103.108	116.548	113.137	103.809	110.908	0.00549176	0.793665	0.907915	0	0	0
'Cdc37l1'	7.211	8.142	8.77	7.578	8.197	7.72	8.076	7.769	7.928	7.125	8.573	8.811	7.211	8.792	8.154	7.229	8.554	7.999	-0.031414	0.410308	0.65921	0	0	0
'Cdc40'	27.639	29.342	27.272	30.612	29.605	27.508	31.555	29.981	26.294	26.429	28.04	28.406	25.751	28.074	28.047	25.529	30.235	26.191	0.0611002	0.101942	0.299326	0	0	0
'Cdc42'	158.934	174.206	160.001	172.796	182.615	161.94	175.584	172.522	158.013	160.819	169.58	150.621	159.613	172.173	156.036	156.593	175.249	154.565	0.0490807	0.0323802	0.142127	0	0	0
'Cdc42bpg'	4.672	4.691	5.603	4.389	4.597	5.052	4.655	4.908	5.609	5.65	4.745	4.41	5.167	4.079	4.136	4.216	4.145	3.903	0.121406	0.0765283	0.246522	0	0	0
'Cdc42ep3'	8.166	8.336	7.894	7.969	8.571	8.551	7.558	8.826	7.217	7.293	8.285	9.069	7.047	9.863	9.053	7.244	8.469	9.083	-0.0566915	0.346612	0.601747	0	0	0
'Cdc42se1'	49.346	52.936	52.35	49.168	54.51	54.571	52.463	54.001	51.157	45.128	48.09	54.846	46.296	50.813	56.783	50.27	50.626	55.94	0.0273799	0.400952	0.649619	0	0	0
'Cdc42se2'	59.419	70.312	58.769	58.059	68.546	62.896	58.461	66.615	59.516	62.879	59.456	58.939	63.566	66.037	60.722	64.219	58.532	58.125	0.01302	0.702151	0.861055	0	0	0
'Cdc45'	9.284	9.897	11.451	11	9.739	11.848	12.479	9.204	12.101	8.011	10.958	10.552	12.497	10.505	11.678	10.033	11.134	10.423	0.00376747	0.958433	0.984715	0	0	0
'Cdc5l'	34.178	33.642	35.706	39.418	34.353	34.815	38.91	33.48	34.532	34.574	37.363	37.116	34.589	35.051	34.534	33.055	36.491	35.112	-0.00730026	0.847119	0.934348	0	0	0
'Cdc6'	3.168	2.32	3.289	3.323	2.966	2.946	3.467	2.24	3.024	2.529	2.831	2.958	3.619	2.51	3.328	2.693	2.973	3.199	-0.0126396	0.862972	0.94047	0	0	0
'Cdc7'	5.61	5.471	6.376	5.785	5.944	5.736	6.031	5.726	6.451	5.618	6.263	6.014	6.115	6.242	6.084	5.081	6.183	6.2	-0.0279153	0.493501	0.722794	0	0	0
'Cdc73'	4.759	4.58	4.816	5.24	4.594	4.205	4.884	4.63	4.291	4.575	4.512	4.491	4.378	4.473	4.037	4.412	4.888	4.168	0.0612309	0.100081	0.295888	0	0	0
'Cdca2'	2.584	2.895	3.74	3.224	3.097	3.375	3.015	2.895	3.62	2.156	2.964	3.252	3.006	3.446	3.616	2.444	3.142	3.389	0.0453133	0.480535	0.712653	0	0	0
'Cdca3'	3.612	4.887	5.223	3.794	4.056	5.188	4.42	4.133	5.14	3.214	4.104	4.569	5.135	4.746	5.89	4.199	4.515	4.355	-0.0250667	0.747347	0.886098	0	0	0
'Cdca4'	34.908	39.244	38.915	36.631	38.081	40.825	40.075	36.604	38.876	33.436	36.483	41.431	32.219	39.373	39.191	34.644	36.421	40.03	0.0359687	0.318628	0.577056	0	0	0
'Cdca5'	4.763	4.772	5.987	5.605	5.054	5.54	5.498	5.48	5.633	4.132	4.666	5.568	6.639	6.399	5.943	5.297	5.345	5.133	-0.0344667	0.64447	0.825934	0	0	0
'Cdca7'	13.63	11.185	15.449	15.644	13.919	14.674	14.744	12.26	14.137	13.379	10.53	15.264	14.825	11.992	15.672	12.431	12.15	14.29	0.0495162	0.295847	0.551822	0	0	0
'Cdca7l'	14.462	11.934	15.099	14.83	13.786	15.164	14.149	14.469	15.343	14.585	13.612	14.431	15.122	12.462	14.448	13.937	13.184	13.438	0.0390804	0.298672	0.55499	0	0	0
'Cdca8'	6.148	7.488	9.308	7.72	7.677	9.437	8.567	7.464	9.67	5.44	7.748	8.263	9.071	8.516	9.548	6.567	8.628	8.249	0.0147952	0.847	0.934348	0	0	0
'Cdh11'	12.965	12.797	12.762	13.712	13.349	11.961	14.565	14.467	12.438	12.468	11.753	11.134	13.122	11.367	10.514	12.586	13.28	11.301	0.137214	0.000229042	0.00313905	1	0	0
'Cdh23'	3.103	3.029	3.003	2.642	2.999	2.551	2.873	2.947	2.872	3.297	3.922	3.423	3.728	3.274	3.157	3.354	3.552	3.143	-0.255001	2.56673e-09	1.07172e-07	1	0	0
'Cdh24'	12.18	10.271	14.058	13.143	9.643	13.252	11.737	10.639	13.831	12.369	9.657	13.461	10.682	8.92	12.047	9.664	9.435	12.002	0.13419	0.00354231	0.0286349	1	0	0
'Cdip1'	3.678	4.523	3.898	3.59	3.77	3.948	3.764	4.426	4.447	4.018	3.861	3.686	4.032	3.93	3.62	3.955	3.937	3.161	0.0677727	0.180696	0.416217	0	0	0
'Cdipt'	22.554	24.862	22.097	21.469	25.877	24.919	20.588	24.566	23.845	23.316	21.585	25.365	23.866	23.366	24.474	25.143	21.864	25.248	-0.0357359	0.393661	0.643093	0	0	0
'Cdk1'	4.167	4.933	6.404	5.395	5.323	6.334	5.59	5.298	6.015	3.448	5.021	5.571	5.863	6.337	6.223	5.519	5.51	5.425	0.00301531	0.970377	0.989789	0	0	0
'Cdk11b'	29.793	26.317	31.013	28.891	27.448	30.772	29.688	27.494	31.238	28.417	27.455	30.321	29.605	26.639	28.579	28.789	30.138	29.166	0.00871127	0.751856	0.889518	0	0	0
'Cdk12'	7.341	6.735	7.578	7.83	6.731	6.779	8.065	7.077	7.539	7.115	7.563	8.132	6.955	7.47	7.324	6.987	8.004	7.767	-0.0473547	0.28015	0.537081	0	0	0
'Cdk13'	28.783	25.378	29.581	27.111	25.772	29.149	26.488	27.441	28.076	30.213	27.368	30.215	27.425	28.126	29.881	28.563	27.502	32.157	-0.0870547	0.00275138	0.0235348	1	0	0
'Cdk16'	7.823	7.943	8.396	6.784	7.78	8.594	7.768	7.715	8.926	7.454	7.228	9.525	7.376	7.604	9.491	7.671	7.983	9.683	-0.05438	0.142805	0.366172	0	0	0
'Cdk17'	61.517	59.651	55.989	59.737	58.523	53.736	59.535	62.045	55.095	58.049	66.386	64.179	56.01	67.915	62.642	63.078	66.213	63.585	-0.12185	0.000777188	0.0085378	1	0	0
'Cdk19'	16.736	18.347	17.785	17.933	18.321	17.875	16.535	18.002	18.031	16.932	18.385	16.128	17.855	19.248	16.391	17.137	18.484	15.312	0.0282091	0.391979	0.641408	0	0	0
'Cdk2'	28.851	29.969	32.825	30.715	29.262	32.212	29.934	28.287	34.582	26.916	29.718	32.534	32.065	30.609	33.28	26.933	30.607	31.921	-0.00141262	0.968856	0.989722	0	0	0
'Cdk20'	2.064	3.05	2.996	2.297	2.868	2.524	2.98	2.51	3.233	2.065	2.458	2.321	2.809	2.616	2.454	1.972	2.176	2.461	0.183356	0.0800716	0.254919	0	0	0
'Cdk2ap2'	86.46	99.903	93.252	85.972	105.33	98.474	86.118	101.009	92.314	84.647	85.174	81.552	88.4	91.527	90.867	85.612	84.553	84.894	0.113666	0.000463328	0.00565054	1	0	0
'Cdk4'	15.18	17.313	16.935	15.403	17.897	17.205	16.44	17.565	17.643	14.694	14.819	17.423	17.678	16.082	18.564	16.987	15.883	17.382	0.00805239	0.836829	0.929978	0	0	0
'Cdk5'	20.376	22.786	23.584	21.639	22.437	24.9	21.096	24.53	24.323	22.324	21.267	23.974	25.112	21.255	24.557	20.785	24.047	23.082	-0.0176664	0.661173	0.836246	0	0	0
'Cdk5r1'	18.327	20.55	16.76	19.627	18.005	17.706	19.518	18.488	16.4	21.02	26.737	25.673	23.785	26.003	23.839	23.706	25.901	25.965	-0.441595	3.4093e-21	4.47937e-19	1	1	0
'Cdk5rap1'	2.319	2.721	2.975	2.797	2.869	2.476	2.848	2.827	2.908	2.962	2.508	2.407	2.681	2.683	2.24	2.555	2.521	2.211	0.114766	0.0673571	0.227456	0	0	0
'Cdk5rap2'	4.406	3.898	4.486	4.82	4.104	4.583	4.767	3.869	4.697	4.603	4.465	4.546	4.332	4.567	4.535	4.408	4.244	4.523	-0.033608	0.368184	0.620066	0	0	0
'Cdk5rap3'	9.689	10.15	11.373	10.63	10.898	11.99	10.548	11.036	11.716	12.136	10.33	10.88	12.356	10.335	10.84	11.065	10.652	10.297	-0.0215548	0.608005	0.802798	0	0	0
'Cdk6'	6.35	4.75	5.112	6.342	5.074	5.257	5.07	5.299	5.556	5.862	6.591	6.035	6.302	5.765	5.888	6.077	5.798	6.592	-0.180837	0.00108669	0.0112481	1	0	0
'Cdk7'	5.482	6.25	6.038	6.463	6.574	5.992	6.377	6.396	5.797	5.968	6.728	6.259	5.698	6.241	5.846	6.092	5.983	5.524	0.0141754	0.713458	0.867203	0	0	0
'Cdkal1'	1.467	1.193	1.56	1.515	1.576	1.426	1.664	1.432	1.468	1.413	1.542	1.467	1.34	1.444	1.331	1.399	1.929	1.373	0.000780833	0.991053	0.997634	0	0	0
'Cdkl3'	0.607	0.645	0.653	0.576	0.681	0.547	0.667	0.654	0.652	0.567	0.586	0.536	0.566	0.539	0.45	0.607	0.505	0.486	0.223124	0.0092642	0.0590488	0	0	0
'Cdkn1a'	6.111	5.657	5.627	6.723	6.296	5.394	6.526	6.456	4.672	5.757	8.297	5.721	7.175	7.936	6.353	7.623	7.163	5.131	-0.194778	0.00310341	0.0259822	1	0	0
'Cdkn1b'	35.038	38.133	29.908	32.493	36.406	31.326	32.233	35.285	29.558	31.078	39.485	32.367	31.372	41.984	32.287	33.682	38.373	32.001	-0.0650458	0.0642138	0.220937	0	0	0
'Cdkn2aip'	14.837	15.336	14.347	14.555	14.373	13.601	15.923	15.785	13.069	14.051	16.044	13.987	15.353	16.048	13.777	16.467	15.141	13.666	-0.0367595	0.306993	0.565292	0	0	0
'Cdkn2aipnl'	40.561	48.013	42.042	41.314	45.909	43.885	40.814	45.398	42	38.596	41.358	40.793	41.486	41.788	41.855	42.571	38.279	40.71	0.0727856	0.0201997	0.103779	0	0	0
'Cdkn2c'	23.552	27.039	28.292	27.134	25.232	30.237	27.792	26.49	29.018	19.663	28.47	28.628	27.315	30.496	31.453	23.831	28.209	29.935	-0.0250328	0.657619	0.83486	0	0	0
'Cdkn2d'	33.762	34.258	34.644	37.175	36.688	39.338	35.814	39.449	34.939	26.493	32.769	32.476	32.545	36.136	35.705	31.223	33.012	27.786	0.169949	0.0010103	0.0105572	1	0	0
'Cdkn3'	5.841	6.45	6.748	6.505	6.562	7.341	6.143	5.098	6.52	4.568	6.069	5.731	5.832	5.891	6.848	5.433	6.59	4.188	0.155003	0.121152	0.331921	0	0	0
'Cdon'	4.209	4.341	4.086	4.131	4.061	4.259	4.136	4.206	4.128	4.248	4.507	4.639	4.27	4.072	4.275	4.319	4.363	4.48	-0.0743784	0.0229716	0.113522	0	0	0
'Cdpf1'	4.295	5.596	4.5	5.225	5.044	5.013	4.342	4.711	4.652	4.482	5.078	5.132	4.544	4.941	5.352	5.125	4.425	5.082	-0.0432389	0.485749	0.716767	0	0	0
'Cdr2'	2.473	2.052	2.159	2.265	1.992	1.924	2.389	2.072	1.971	1.842	2.487	3.492	2.02	1.863	2.947	1.695	2.398	3.889	-0.209755	0.0882979	0.271379	0	0	0
'Cds2'	28.271	27.66	28.152	25.838	27.357	27.026	25.667	28.024	28.713	27.094	30.063	32.517	26.605	28.817	31.825	27.59	27.824	34.154	-0.118646	0.000955699	0.0101054	1	0	0
'Cdt1'	32.133	28.529	33.969	30.629	27.726	32.393	28.951	29.531	34.289	32.027	29.636	31.154	37.619	30.046	31.543	31.253	26.332	32.434	-0.0280587	0.52492	0.746984	0	0	0
'Cdv3'	16.268	13.39	14.371	14.458	13.695	13.563	13.778	13.721	12.796	13.738	14.499	15.127	13.268	15.029	15.599	14.291	14.651	15.664	-0.0752941	0.105352	0.304172	0	0	0
'Cdyl'	3.349	3.749	3.317	3.63	3.418	3.416	3.737	3.72	3.46	3.729	3.319	3.709	3.612	4.296	3.842	3.542	3.732	3.84	-0.0950782	0.0491427	0.186754	0	0	0
'Cdyl2'	7.58	8.738	7.729	7.831	8.043	8.13	8.706	7.422	8.686	6.54	7.401	7.569	6.497	6.653	7.602	7.069	7.106	7.438	0.177366	2.69254e-05	0.000499666	1	0	0
'Cebpa'	117.855	123.926	112.665	109.355	122.803	117.435	115.099	115.846	116.687	132.903	118.467	108.541	141.227	116.355	117.014	128.912	113.84	112.658	-0.0583109	0.129581	0.345106	0	0	0
'Cebpb'	109.228	37.819	59.766	89.059	46.078	55.267	74.44	58.001	31.781	84.182	67.319	39.506	82.51	68.16	47.781	71.364	70.346	57.765	-0.117337	0.429202	0.674901	0	0	0
'Cebpg'	9.568	9.48	9.015	10.504	9.101	8.365	11.168	8.451	8.734	6.982	11.103	11.243	8.926	10.132	10.728	7.54	11.702	10.353	-0.0728513	0.477227	0.710791	0	0	0
'Cebpz'	20.681	19.623	19.672	19.04	22.733	19.922	19.769	19.957	19.133	20.895	19.654	20.307	17.092	20.401	18.034	20.196	18.425	19.825	0.0352016	0.413747	0.661996	0	0	0
'Cebpzos'	8.115	11.171	8.656	9.456	10.391	8.768	9.218	9.883	9.149	9.92	7.989	9.146	9.244	9.682	8.321	8.714	9.468	7.525	0.0606709	0.365346	0.617517	0	0	0
'Cecr5'	11.204	9.486	12.088	10.426	10.375	11.489	10.525	10.595	12.18	10.275	9.846	11.229	10.384	10.462	10.781	9.793	9.838	10.329	0.0735805	0.0288866	0.131707	0	0	0
'Cela1'	12.302	12.376	12.236	12.411	12.618	12.481	14.589	14.126	12.073	15.509	11.92	11.574	14.842	12.059	11.874	12.016	11.374	11.888	0.0201151	0.750449	0.888706	0	0	0
'Celf1'	10.25	10.497	11.084	10.762	10.419	10.267	10.904	9.905	10.735	9.304	10.731	12.598	10.076	10.149	12.041	9.419	11.068	12.526	-0.0508283	0.253581	0.505112	0	0	0
'Celf2'	6.519	6.809	7.125	6.874	6.847	6.703	7.297	6.75	6.89	6.987	7.367	6.936	6.854	7.188	6.624	6.522	7.004	6.474	-0.013259	0.632099	0.817631	0	0	0
'Celf3'	0.352	0.44	0.454	0.343	0.518	0.494	0.373	0.644	0.59	0.691	0.521	0.588	0.626	0.7	0.582	0.647	0.654	0.561	-0.417487	5.08759e-05	0.000859916	1	1	0
'Celf5'	0.338	0.463	0.44	0.268	0.413	0.365	0.396	0.385	0.453	0.378	0.361	0.322	0.418	0.359	0.398	0.363	0.34	0.297	0.117666	0.262955	0.516888	0	0	0
'Celsr1'	20.686	19.669	22.671	17.968	19.674	22.003	16.816	20.355	21.61	20.353	18.551	18.134	17.531	17.485	18.168	17.915	15.633	20.098	0.134199	0.00694818	0.0479181	1	0	0
'Celsr2'	0.603	0.643	0.647	0.632	0.641	0.723	0.499	0.633	0.738	0.669	0.492	0.591	0.634	0.424	0.586	0.458	0.426	0.607	0.226347	0.00839857	0.0550629	0	0	0
'Cenpa'	6.68	7.788	8.716	6.69	7.828	8.551	7.317	8.487	8.786	5.907	7.125	8.219	7.693	8.582	8.83	7.155	7.619	7.849	0.0262547	0.558539	0.769719	0	0	0
'Cenpb'	38.37	38.682	44.633	34.207	40.378	49.02	38.174	39.581	44.993	42.66	34.66	36.389	44.095	37.33	38.786	44.922	32.781	35.637	0.0748163	0.21957	0.466504	0	0	0
'Cenpc1'	4.164	4.642	4.754	4.062	4.437	4.033	5.297	3.968	4.888	3.872	4.386	4.675	3.954	4.77	4.595	4.014	5.103	4.526	0.00282191	0.963385	0.986874	0	0	0
'Cenpe'	5.963	5.989	7.614	6.936	6.335	6.69	7.371	5.93	7.378	4.596	6.823	6.836	6.812	7.587	7.935	5.864	6.426	7.184	-0.00424428	0.953052	0.982567	0	0	0
'Cenpf'	1.939	2.549	2.804	2.666	2.507	2.746	2.438	2.357	2.956	1.662	2.554	2.645	2.312	2.695	2.803	2.258	2.517	2.87	0.0340128	0.595392	0.794124	0	0	0
'Cenph'	4.999	6.075	7.263	6.839	6.074	6.334	8.189	6.123	6.972	5.424	6.26	6.148	7.635	5.918	6.94	6.605	5.541	5.421	0.0632775	0.448457	0.688762	0	0	0
'Cenpi'	0.698	0.793	0.846	1.013	0.717	0.873	0.791	0.69	0.736	0.507	0.626	0.806	0.974	0.814	0.828	0.791	0.937	0.831	-0.00768713	0.94281	0.978512	0	0	0
'Cenpj'	4.606	4.174	4.03	5.314	4.103	4.17	4.703	4.2	4.714	4.069	4.518	4.592	4.531	4.44	4.093	4.469	4.489	4.765	-0.0146717	0.791635	0.907022	0	0	0
'Cenpk'	1.376	1.901	2.63	2.303	1.847	2.21	2.553	1.742	2.188	1.938	2.504	2.012	2.231	2.04	2.117	1.586	2.217	1.635	0.0275601	0.826025	0.923701	0	0	0
'Cenpl'	1.199	1.393	1.383	1.25	1.337	1.345	1.438	1.509	1.279	1.148	1.277	1.231	1.247	1.351	1.162	1.107	1.455	1.104	0.121499	0.0181749	0.0965994	0	0	0
'Cenpm'	4.412	4.67	5.125	4.724	4.605	6.321	4.482	4.856	6.047	4.078	5.053	5.459	6.214	5.743	6.422	5.195	4.69	4.732	-0.0833022	0.32883	0.58701	0	0	0
'Cenpn'	8.954	8.476	11.76	11.156	10.225	11.501	10.879	10.49	10.907	7.771	11.266	9.318	12.593	11.721	11.567	8.58	9.382	8.924	0.0413842	0.643585	0.825122	0	0	0
'Cenpo'	3.298	3.717	3.815	2.925	3.197	3.739	3.651	3.023	3.43	3.362	3.498	3.552	3.571	3.314	3.498	3.465	3.395	3.398	-0.0220198	0.660997	0.836217	0	0	0
'Cenpq'	11.675	12.773	10.224	12.021	10.98	10.976	11.454	11.99	9.484	10.55	11.403	10.017	11.015	11.512	9.913	10.034	11.778	9.337	0.0753882	0.1195	0.3292	0	0	0
'Cenpt'	11.059	11.855	15.217	12.37	12.546	13.431	12.62	11.228	14.076	12.997	13.278	12.851	16.739	13.433	11.963	13.96	12.425	12.418	-0.0773922	0.255162	0.507337	0	0	0
'Cenpu'	0.875	0.842	1.239	1.11	0.884	0.894	1.111	0.86	1.011	0.977	0.982	0.889	1.211	1.023	0.808	1.089	0.849	0.97	0.00459104	0.96118	0.985995	0	0	0
'Cenpv'	2.19	1.535	2.067	1.72	1.715	1.69	1.624	2.022	1.963	1.391	1.091	1.693	1.72	1.518	1.858	1.499	1.212	1.335	0.304905	0.00207132	0.0186571	1	0	0
'Cenpw'	3.994	4.313	4.175	3.899	3.896	4.273	4.009	4.177	3.785	3.301	3.702	4.026	4.807	3.991	4.907	4.008	4.523	3.564	-0.0229285	0.798907	0.910739	0	0	0
'Cep104'	5.629	5.357	5.852	5.284	5.163	6.228	5.271	5.36	6.108	5.636	5.64	6.359	5.736	5.867	6.268	5.488	5.494	5.674	-0.0626954	0.10534	0.304172	0	0	0
'Cep120'	24.033	26.295	24.744	23.778	26.944	26.379	25.145	25.518	24.873	27.157	27.754	25.679	25.602	27.584	24.085	26.03	27.279	25.771	-0.0665009	0.016727	0.0910651	0	0	0
'Cep128'	1.462	1.264	1.618	1.546	1.409	1.406	1.505	1.343	1.261	1.306	1.498	1.538	1.437	1.343	1.498	1.106	1.313	1.395	0.0299845	0.630816	0.817295	0	0	0
'Cep131'	4.099	4.213	4.761	3.928	4.209	5.18	4.729	4.139	5.326	4.901	3.937	4.072	5.301	4.205	4.189	4.777	3.53	3.961	0.0582206	0.384943	0.63485	0	0	0
'Cep135'	4.337	4.758	4.538	4.43	4.427	4.268	4.624	4.577	4.712	4.356	4.649	4.266	4.45	4.485	4.008	4.565	4.534	3.851	0.0473781	0.16775	0.399974	0	0	0
'Cep152'	7.072	5.822	7.808	7.619	6.637	7.034	7.012	6.568	6.951	6.74	6.248	6.302	7.038	6.84	6.784	6.671	7.544	6.939	0.0245892	0.621418	0.810838	0	0	0
'Cep162'	2.539	2.69	3.057	3.253	2.59	2.736	2.826	2.692	2.891	2.742	2.793	3.291	2.801	2.694	2.856	2.921	2.843	3.258	-0.0654348	0.166605	0.399058	0	0	0
'Cep164'	5.358	5.567	6.418	5.842	5.551	6.801	5.791	5.825	6.37	6.378	6.297	6.504	6.623	5.811	6.592	5.935	5.483	6.346	-0.0741574	0.0438534	0.173268	0	0	0
'Cep170'	0.866	0.877	0.739	0.953	0.847	0.719	0.841	0.808	0.862	0.7	0.838	0.932	0.824	0.77	0.93	0.737	0.861	0.976	-0.0241425	0.722633	0.872406	0	0	0
'Cep170b'	4.956	4.032	5.288	4.439	4.015	5.106	3.888	4.139	4.917	4.752	3.849	4.596	4.421	3.921	4.341	4.346	3.863	4.494	0.0735979	0.104427	0.302742	0	0	0
'Cep19'	6.866	8.024	6.975	6.682	8.494	6.935	6.805	7.527	7.437	6.337	6.226	7.295	6.642	7.727	7.093	6.803	6.297	7.536	0.0678579	0.177123	0.412422	0	0	0
'Cep192'	16.176	14.545	17.279	16.573	15.144	15.015	16.726	14.72	17.032	15.773	18.06	17.425	16.599	15.268	17.188	14.307	18.71	16.652	-0.077496	0.122857	0.334428	0	0	0
'Cep250'	14.669	12.944	15.925	14.231	12.297	16.429	13.799	13.341	15.836	15.612	14.774	16.828	15.753	14.556	15.911	14.694	14.494	16.793	-0.119903	2.06343e-05	0.00039713	1	0	0
'Cep290'	0.938	1.251	1.082	1.251	1.077	0.804	0.953	0.86	0.987	0.932	0.988	0.71	0.979	0.715	0.707	1.276	0.817	0.76	0.228704	0.0268713	0.12615	0	0	0
'Cep295'	2.947	2.765	3.316	2.725	2.783	3.082	2.813	2.731	3.198	2.906	3.133	2.885	2.868	2.881	2.826	2.94	2.881	2.701	0.011625	0.780934	0.901725	0	0	0
'Cep350'	7.473	6.694	6.666	7.406	6.981	6.652	6.375	6.543	7.02	8.225	8.249	8.414	7.426	7.552	8.083	8.549	7.632	9.156	-0.256043	3.85443e-09	1.55662e-07	1	0	0
'Cep41'	2.375	2.407	2.402	2.216	2.342	2.449	2.082	2.248	2.306	2.105	2.171	2.283	2.155	2.093	2.072	2.082	2.428	1.773	0.111028	0.0285689	0.130939	0	0	0
'Cep44'	4.399	4.899	4.858	4.126	5.237	4.686	4.431	4.86	4.668	5.005	4.414	4.094	4.752	4.896	4.85	5.087	5.103	4.308	-0.013803	0.80249	0.911451	0	0	0
'Cep55'	7.945	9.492	11.127	10.397	9.525	11.396	10.274	8.374	10.968	6.078	9.294	9.818	10.029	10.718	11.835	8.643	9.618	9.533	0.0547124	0.499381	0.72728	0	0	0
'Cep57'	7.217	7.174	6.862	7.298	6.661	6.447	7.476	6.992	6.878	7.233	6.835	6.283	6.754	7.103	6.411	6.421	7.003	5.569	0.072226	0.0469803	0.180628	0	0	0
'Cep57l1'	1.488	1.255	1.485	1.359	1.29	1.445	1.386	1.439	1.564	1.103	1.476	1.359	1.612	1.308	1.256	1.356	1.452	1.286	0.0532934	0.431902	0.676731	0	0	0
'Cep63'	3.165	3.114	3.329	3.618	2.878	3.295	3.223	3.294	3.402	3.311	3.185	3.384	3.025	3.035	3.067	3.015	3.692	2.838	0.0283838	0.577162	0.781869	0	0	0
'Cep68'	7.043	6.712	7.14	6.15	7.147	6.396	6.569	5.978	6.621	6.464	6.514	7.536	6.466	6.615	6.977	6.846	6.54	7.59	-0.0551762	0.217586	0.46419	0	0	0
'Cep70'	2.047	2.112	2.355	2.143	2.286	2.35	2.653	2.2	2.39	2.525	2.217	2.124	2.219	2.342	1.878	2.589	2.221	1.765	0.0470685	0.482596	0.714576	0	0	0
'Cep72'	2.283	2.851	2.869	2.574	2.311	2.807	2.764	2.687	2.784	2.54	2.905	2.404	2.434	2.63	2.325	2.173	2.514	2.086	0.118422	0.112996	0.319226	0	0	0
'Cep76'	5.742	5.324	5.409	5.123	5.157	5.284	5.662	4.824	4.925	3.842	5.54	5.935	4.869	5.541	5.486	4.89	4.887	5.252	0.0251769	0.701751	0.860938	0	0	0
'Cep78'	7.1	7.174	8.507	6.788	7.799	7.573	6.346	7.533	7.075	7.136	6.643	6.634	7.196	6.23	6.335	5.713	7.112	6.294	0.144782	0.0150148	0.0838277	0	0	0
'Cep83'	19.284	18.655	20.156	19.471	20.157	19.908	19.684	18.977	18.91	18.539	18.641	19.696	19.884	19.491	19.603	18.883	21.031	19.158	-0.00811316	0.800211	0.9111	0	0	0
'Cep85'	4.988	5.1	4.999	5.051	5.191	5.311	4.713	5.443	5.601	4.284	4.291	4.888	5.07	4.623	4.847	4.301	4.385	4.457	0.159875	9.40883e-05	0.001467	1	0	0
'Cep85l'	3.685	2.653	3.156	3.637	3.066	3.147	3.132	2.725	3.221	4.129	3.247	3.066	2.941	3.277	3.095	2.961	3.496	3.514	-0.0702314	0.399526	0.648482	0	0	0
'Cep95'	9.048	8.462	8.656	9.116	7.795	8.37	8.02	8.136	9.036	7.846	8.693	10.098	8.995	8.514	9.523	7.993	9.547	9.631	-0.0884071	0.057074	0.205258	0	0	0
'Cep97'	8.42	8.452	8.149	7.881	8.553	7.555	8.214	8.58	8.411	7.907	9.286	9.959	7.744	8.621	9.344	8.645	9.705	9.788	-0.135816	0.00197102	0.0179442	1	0	0
'Cept1'	16.475	18.795	16.855	18.097	17.841	16.398	18.815	17.308	16.382	14.162	17.731	17.803	15.098	16.481	17.274	14.625	18.945	16.372	0.0700145	0.139489	0.361148	0	0	0
'Cerk'	2.928	4.151	2.689	3.099	3.463	3.199	2.855	3.833	3.076	2.87	3.283	2.932	3.213	4.148	3.011	3.504	3.822	3.007	-0.0366845	0.490909	0.720787	0	0	0
'Cerkl'	0.414	0.577	0.496	0.438	0.605	0.405	0.621	0.519	0.462	0.473	0.741	0.469	0.531	0.501	0.528	0.571	0.603	0.559	-0.14631	0.160053	0.390384	0	0	0
'Cers2'	19.878	21.351	20.969	19.699	21.501	21.785	19.042	21.718	21.531	20.212	18.65	22.169	20.517	20.143	21.87	20.259	20.509	20.818	0.00581796	0.824526	0.922744	0	0	0
'Cers4'	5.57	6.919	6.062	6.053	7.189	6.223	5.944	6.632	6.479	6.446	6.209	6.719	5.88	6.399	6.747	6.749	7.055	6.504	-0.0553017	0.129039	0.344315	0	0	0
'Cers5'	13.364	13.887	14.96	13.655	14.423	14.56	13.394	14.387	15.509	14.583	14.708	15.888	13.854	13.798	14.774	12.76	14.663	15.279	-0.0364464	0.20771	0.452271	0	0	0
'Cers6'	3.322	3.698	2.922	3.727	3.557	3.255	3.565	2.966	2.757	3.628	4.269	3.592	4.183	3.978	3.372	3.537	4.524	3.556	-0.232148	2.32111e-05	0.000439851	1	0	0
'Cetn2'	31.166	36.065	30.776	31.812	37.449	30.366	34.701	35.666	32.213	31.959	30.61	31.39	33.229	34.999	32.154	35.042	32.796	31.214	0.0179906	0.620255	0.810063	0	0	0
'Cetn3'	43.36	50.261	45.589	48.843	51.992	45.552	52.161	52.457	44.703	45.504	43.266	46.571	48.836	50.168	44.679	48.236	47.93	40.842	0.0483768	0.213974	0.459268	0	0	0
'Cfap157'	8.036	9.419	9.879	8.652	9.582	10.575	8.089	10.276	9.929	10.545	9.531	9.857	11.602	9.117	9.828	11.114	9.902	10.323	-0.127639	0.0391196	0.161291	0	0	0
'Cfap20'	27.557	28.115	25.046	25.69	27.208	26.037	26.156	27.625	26.106	28.773	27.422	24.605	27.327	27.074	25.076	26.92	26.595	22.886	0.0124798	0.746067	0.885363	0	0	0
'Cfap36'	8.307	8.999	8.731	8.792	9.091	8.598	10.248	9.735	8.431	9.58	8.459	8.113	9.047	8.889	7.466	9.228	7.994	7.732	0.0732682	0.0934318	0.282937	0	0	0
'Cfap43'	8.594	7.926	7.578	8.259	7.357	8.385	7.726	7.863	8.069	8.128	8.671	8.357	8.38	8.553	8.091	8.528	8.606	7.815	-0.0748385	0.0244592	0.118788	0	0	0
'Cfdp1'	51.02	54.37	50.393	58.211	57.333	54.616	53.799	56.178	54.073	56.814	47.821	50.502	56.637	49.717	53.142	55.677	50.137	48.501	0.0533007	0.144856	0.369273	0	0	0
'Cfl1'	873.34	968.766	854.82	934.836	945.509	903.894	951.034	880.694	903.549	874.911	931.718	755.043	918.329	906.968	927.677	942.595	905.832	863.858	0.0231735	0.525176	0.747031	0	0	0
'Cfl2'	3.969	4.808	4.773	3.633	4.372	4.825	3.992	4.883	4.491	3.256	4.611	5.026	3.326	5.655	4.518	3.965	5.149	4.678	-0.0199601	0.756456	0.891343	0	0	0
'Cflar'	8.513	8.201	8.165	8.096	8.304	7.326	8.82	8.193	8.207	8.054	9.284	9.221	7.849	9.068	8.378	8.382	9.382	8.76	-0.0963828	0.0147771	0.0827349	0	0	0
'Cfp'	6.063	5.084	6.676	5.058	5.001	5.74	5.229	5.267	5.766	7.373	5.218	7.58	5.92	5.303	6.43	5.491	6.98	6.643	-0.201844	0.00652802	0.0457193	1	0	0
'Cggbp1'	20.679	20.533	19.416	23.122	19.633	19.83	20.957	20.297	18.849	17.34	21.501	23.639	18.429	22.039	21.947	19.858	23.524	22.831	-0.0678455	0.230969	0.478244	0	0	0
'Cgrrf1'	2.055	2.509	1.974	2.204	2.338	2.124	2.201	2.614	1.804	2.689	2.213	2.184	2.29	2.47	2.024	2.544	2.215	1.724	-0.0498887	0.474983	0.709917	0	0	0
'Chac2'	2.461	3.161	2.323	2.745	3.044	1.852	2.759	2.473	2.181	1.876	2.632	2.357	2.55	2.835	2.315	2.167	2.868	1.881	0.0675054	0.474226	0.709432	0	0	0
'Chaf1a'	15.163	13.518	19.706	15.885	13.793	17.03	15.914	14.131	19.386	14.292	15.089	16.459	21.528	16.461	18.32	14.544	14.685	16.582	-0.051733	0.447259	0.687962	0	0	0
'Chaf1b'	4.099	3.36	4.877	4.043	3.904	4.641	4.01	3.713	4.571	3.884	4.028	3.829	4.859	3.75	4.479	4.368	4.11	3.706	-0.000191515	0.997513	0.999402	0	0	0
'Champ1'	6.563	8.001	7.218	6.681	7.176	7.493	7.056	7.293	7.609	6.606	7.467	6.965	7.027	6.993	6.912	6.917	6.406	6.906	0.0544457	0.150973	0.37769	0	0	0
'Chchd1'	37.934	43.438	42.521	34.102	41.675	41.509	39.295	40.504	40.554	34.991	35.811	38.426	36.072	39.935	43.45	37.065	39.065	35.6	0.0775673	0.107947	0.309217	0	0	0
'Chchd10'	19.391	20.052	18.258	15.597	15.509	19.324	17.137	18.374	16.255	21.014	18.865	18.54	22.2	17.295	16.578	21.049	18.037	17.748	-0.102087	0.112034	0.31742	0	0	0
'Chchd2'	66.472	59.69	55.688	67.51	59.874	60.314	67.369	58.648	54.739	53.98	63.807	56.014	57.349	62.734	60.513	56.239	66.772	56.828	0.0312886	0.53335	0.753279	0	0	0
'Chchd3'	10.402	10.977	11.265	11.847	11.257	11.303	11.547	10.865	11.051	10.536	10.893	10.897	11.874	11.348	10.958	11.149	10.708	10.691	0.0101665	0.744454	0.884727	0	0	0
'Chchd4'	3.139	3.046	2.698	2.951	2.864	2.856	2.933	2.899	2.805	2.148	2.741	3.146	2.626	2.826	3.005	2.304	2.287	2.705	0.120689	0.080861	0.256372	0	0	0
'Chchd5'	6.502	7.017	7.026	6.244	6.889	7.179	5.997	7.677	7.291	6.821	5.851	6.231	6.783	6.404	6.441	6.349	6.372	5.892	0.108127	0.0402745	0.164129	0	0	0
'Chchd6'	0.853	1.074	1.17	0.931	1.185	1.026	0.791	1.016	1.184	0.956	0.915	0.99	0.888	1.025	1.157	1.009	0.9	0.836	0.0844172	0.433303	0.678171	0	0	0
'Chchd7'	1.992	2.364	1.669	1.896	2.288	2.183	1.755	2.528	2.303	2.056	1.835	1.871	1.964	1.993	1.981	2.172	1.929	1.702	0.104375	0.143798	0.367856	0	0	0
'Chd1l'	11.741	11.178	12.005	11.969	12.513	12.414	12.891	12.496	13	11.705	12.634	12.056	13.114	11.94	11.747	12.84	13.324	10.805	-0.00710677	0.854425	0.93748	0	0	0
'Chd2'	12.605	10.19	10.227	12.169	9.909	9.683	11.48	10.898	10.607	12.201	11.404	11.016	10.908	10.596	10.543	11.853	10.716	11.073	-0.0509962	0.165723	0.398107	0	0	0
'Chd3'	95.963	84.037	100.566	90.45	86.04	99.777	88.993	89.266	101.155	97.373	86.129	96.696	87.142	83.386	92.594	88.241	87.756	95.129	0.0262202	0.324444	0.581709	0	0	0
'Chd4'	106.608	103.557	103.254	107.737	101.454	105.928	102.349	99.589	102.696	105.493	105.67	102.338	103.509	103.384	101.488	107.674	103.49	104.679	-0.0175498	0.394023	0.643358	0	0	0
'Chd6'	7.357	6.802	6.737	7.667	6.743	6.762	6.918	6.796	7.331	6.76	7.042	7.257	6.081	6.507	6.437	6.946	6.376	6.775	0.0572687	0.133289	0.351818	0	0	0
'Chd7'	2.121	1.475	2.205	1.788	1.568	2.01	1.713	1.699	1.984	2.255	1.984	2.252	1.697	1.673	2.189	2.054	2.018	2.221	-0.158254	0.00847797	0.0555465	0	0	0
'Chd9'	5.755	6.042	5.419	5.805	5.774	5.697	5.655	5.538	5.791	6.163	7.379	6.467	6.096	6.769	5.891	6.238	7.177	6.323	-0.192989	2.48151e-07	7.25602e-06	1	0	0
'Chdh'	6.21	5.821	7.262	6.169	4.73	6.637	5.493	5.477	7.096	4.154	3.132	4.508	2.512	3.08	4.42	3.671	3.566	4.105	0.720732	1.52178e-24	2.67778e-22	1	1	0
'Chek1'	1.659	1.611	2.325	2.267	2.008	1.986	2.51	1.911	2.096	1.828	2.059	2.202	2.835	2.057	2.289	1.91	2.096	2.344	-0.110038	0.189829	0.426164	0	0	0
'Chek2'	1.115	1.404	1.696	1.695	1.297	1.722	1.43	1.375	1.698	0.833	1.769	1.59	1.475	1.735	1.87	1.05	1.327	1.561	0.0205364	0.849317	0.935105	0	0	0
'Cherp'	34.376	30.37	36.65	31.349	30.027	35.792	31.751	31.177	37.815	34.973	30.206	38.372	35.929	30.953	35.785	33.2	32.472	37.089	-0.0562657	0.0397573	0.162762	0	0	0
'Chfr'	9.932	12.306	11.47	9.635	11.861	11.507	10.532	11.94	11.36	10.986	11.302	11.199	11.341	11.247	11.29	11.205	10.986	10.44	-0.00547906	0.865704	0.94178	0	0	0
'Chic1'	2.805	2.413	2.747	2.343	2.518	2.201	2.409	2.257	2.392	2.117	2.571	2.482	2.64	2.031	2.008	2.813	2.739	2.258	0.0207571	0.773858	0.899336	0	0	0
'Chic2'	10.297	11.205	9.207	10.238	11.415	9.807	10.622	11.137	8.921	9.697	9.707	8.65	10.169	10.933	9.331	11.165	10.233	8.92	0.0538407	0.104665	0.303167	0	0	0
'Chid1'	2.189	2.187	2.192	2.03	2.32	2.398	1.839	2.237	2.215	2.286	2.016	2.389	2.312	2.177	2.333	2.304	2.208	2.458	-0.0732872	0.103963	0.302287	0	0	0
'Chil5'	1.623	1.484	1.499	1.479	1.018	1.203	2.477	1.488	1.04	2.363	2.172	1.87	1.893	1.622	1.63	1.691	1.758	1.359	-0.323017	0.011842	0.0706365	0	0	0
'Chka'	1.932	1.383	1.573	1.722	1.271	1.401	1.723	1.303	1.334	1.894	1.589	1.432	1.684	1.423	1.214	1.328	1.631	1.331	-0.00172465	0.980522	0.99261	0	0	0
'Chkb'	7.416	6.82	7.68	7.355	6.725	7.307	7.136	6.933	7.671	7.837	7.125	7.99	7.713	7.325	7.046	6.974	8.262	7.69	-0.0744803	0.0481122	0.18383	0	0	0
'Chm'	3.91	4.018	4.09	4.552	4.113	3.693	4.493	4.099	3.743	4.281	4.337	4.129	4.008	3.898	3.645	3.554	4.52	3.798	0.0069605	0.887009	0.953432	0	0	0
'Chml'	1.899	1.644	1.177	1.723	1.21	1.339	1.882	1.377	1.409	1.257	1.753	1.718	1.644	1.516	1.712	1.58	1.917	1.736	-0.146057	0.1452	0.369619	0	0	0
'Chmp1a'	26.888	34.55	30.734	25.044	33.23	34.963	26.64	32.46	31.451	30.203	28.355	30.622	31.048	31.316	31.907	34.903	27.513	29.62	-0.0139298	0.805047	0.912463	0	0	0
'Chmp2a'	131.301	147.516	134.685	142.667	142.861	141.987	136.233	134.466	137.749	131.859	128.246	134.697	132.219	139.6	133.478	141.649	138.118	135.198	0.0287313	0.298743	0.555017	0	0	0
'Chmp2b'	17.005	19.763	17.804	18.579	20.53	18.71	19.471	20.122	16.984	18.357	18.076	20.083	17.962	19.751	18.846	17.339	19.188	18.93	-0.0165335	0.690974	0.854418	0	0	0
'Chmp3'	11.586	14.458	12.962	13.296	14.391	13.435	13.474	14.203	13.359	12.262	13.558	13.527	13.013	14.253	13.71	13.825	13.392	13.542	-0.0129184	0.698519	0.858791	0	0	0
'Chmp4b'	47.228	48.504	46.157	45.69	48.79	49.217	44.709	48.579	47.397	46.518	44.326	45.967	46.878	45.495	49.61	46.9	42.509	45.133	0.0343034	0.226159	0.472856	0	0	0
'Chmp5'	41.305	44.47	38.867	44.72	43.592	43.117	40.762	46.425	42.838	38.084	41.724	43.235	42.141	45.766	43.111	40.499	46.71	42.269	-0.00300251	0.932761	0.974635	0	0	0
'Chmp6'	12.822	14.31	14.24	12.741	14.509	16.166	12.972	13.871	14.11	13.857	11.186	13.459	14.11	13.051	14.062	15.984	11.821	12.505	0.0599199	0.279924	0.536857	0	0	0
'Chmp7'	23.487	22.759	23.955	24.178	25.319	24.927	22.825	22.853	24.627	21.826	25.313	27.309	23.555	24.523	26.981	23.866	26.143	27.028	-0.0869199	0.0150964	0.0841881	0	0	0
'Chn1'	2.063	2.838	1.594	1.876	2.467	2.131	1.926	2.666	1.929	3.226	4.36	2.989	3.507	4.523	2.732	3.198	4.529	2.658	-0.706508	4.12439e-39	1.31102e-36	1	1	0
'Chn2'	2.797	3.665	3.276	2.762	3.402	3.319	2.791	3.563	3.505	3.425	3.511	3.633	2.582	3.678	3.472	3.533	3.594	3.395	-0.0957122	0.0570678	0.205258	0	0	0
'Chordc1'	48.731	46.788	45.255	53.971	46.298	43.496	50.635	43.351	42.842	39.949	51.131	71.079	39.92	48.591	61.378	39.087	57.149	76.503	-0.180046	0.159874	0.39024	0	0	0
'Chp1'	25.971	28.809	28.587	26.343	27.909	29.404	28.223	29.732	28.228	27.461	28.338	28.155	27.941	29.171	28.665	26.426	27.898	27.013	0.00224892	0.926225	0.971944	0	0	0
'Chpf'	6.92	5.935	7.039	6.222	6.135	7.072	6.172	6.171	6.974	6.174	5.179	6.685	6.054	5.552	6.081	5.975	5.252	6.909	0.113613	0.00110486	0.0114004	1	0	0
'Chpf2'	5.042	5.187	6.147	4.384	5.908	6.276	4.085	5.574	5.726	5.428	5.067	5.325	5.028	4.902	5.551	5.74	4.574	5.197	0.031259	0.609913	0.804121	0	0	0
'Chpt1'	0.683	0.95	0.719	0.658	0.888	0.775	0.84	0.772	0.782	0.847	0.964	0.664	0.804	0.9	0.684	0.809	0.872	0.77	-0.0525497	0.455718	0.693642	0	0	0
'Chrac1'	13.176	16.112	14.214	13.208	15.875	15.587	13.896	15.111	15.173	14.608	13.638	12.702	16.402	15.092	13.232	16.331	13.596	12.653	0.0391884	0.476969	0.710725	0	0	0
'Chrnb2'	2.814	2.86	2.8	2.538	2.581	2.643	2.596	2.609	2.988	2.496	2.545	2.896	2.522	2.44	2.709	2.539	2.503	2.79	0.0461289	0.240443	0.491051	0	0	0
'Chst10'	0.77	0.751	0.982	0.984	0.922	1.004	0.829	0.832	0.926	0.778	0.686	0.665	0.795	0.542	0.679	0.661	0.598	0.665	0.392943	5.94001e-09	2.32776e-07	1	1	0
'Chst11'	7.47	7.041	7.052	5.925	7.489	7.275	5.477	8.379	6.568	7.079	7.521	6.103	4.789	6.834	6.527	5.697	5.536	5.823	0.15557	0.037514	0.157181	0	0	0
'Chst12'	9.407	9.341	11.228	10.033	10.193	12.101	8.986	9.658	10.935	10.441	8.524	9.847	9.697	8.961	10.187	9.81	9.051	10.317	0.0759624	0.107199	0.307971	0	0	0
'Chst14'	1.691	1.961	1.762	1.551	1.74	1.877	1.502	2.167	1.662	1.188	1.659	1.96	1.591	1.458	1.562	1.295	1.469	1.549	0.186066	0.0380505	0.158541	0	0	0
'Chst15'	5.739	7.695	5.139	5.83	6.443	5.277	4.68	5.888	5.246	7.089	6.59	7.474	5.548	7.339	6.975	7.239	6.573	7.029	-0.272339	0.000113902	0.00174284	1	0	0
'Chst2'	7.615	6.49	9.544	6.729	7.073	9.102	6.91	7.565	7.463	9.288	7.265	8.813	7.81	7.927	9.165	9.114	6.52	8.981	-0.136307	0.0191895	0.100368	0	0	0
'Chsy1'	4.083	3.852	4.056	3.367	4.399	3.918	3.451	4.455	3.566	2.597	2.753	2.943	3.411	3.327	2.862	2.991	2.805	2.49	0.415291	1.12843e-09	5.10073e-08	1	1	0
'Chtf18'	2.374	2.134	3.402	2.459	1.951	3.145	2.599	2.054	3.064	2.044	2.173	2.75	3.202	2.103	3.353	2.458	2.236	2.554	-9.97105e-05	0.998909	0.999721	0	0	0
'Chtop'	48.754	51.938	56.539	51.078	54.928	53.528	51.98	53.82	54.033	50.034	53.404	53.127	49.154	50.253	54.015	48.62	53.039	49.657	0.0368882	0.116048	0.323451	0	0	0
'Chuk'	10.9	11.776	11.817	11.193	11.359	10.497	10.727	11.979	11.125	11.303	11.719	10.824	11.134	11.835	10.522	10.572	12.403	10.087	0.00652073	0.829034	0.926015	0	0	0
'Churc1'	3.586	4.428	4	4.167	4.733	4.09	4.436	4.662	4.11	3.777	3.439	3.968	4.071	4.399	3.945	4.269	4.059	3.08	0.111883	0.0561515	0.203351	0	0	0
'Ciao1'	10.221	10.362	10.593	9.617	10.622	10.925	10.86	10.884	10.082	9.101	10.38	11.308	9.106	11.329	10.827	9.957	10.713	10.964	-0.00292836	0.941567	0.977784	0	0	0
'Ciapin1'	10.746	11.746	11.131	10.315	11.265	10.899	11.138	11.046	10.581	9.932	10.339	10.49	11.238	10.915	11.2	10.602	10.057	10.432	0.0426321	0.172396	0.406249	0	0	0
'Ciart'	11.329	4.346	3.889	8.34	4.256	3.057	7.175	4.448	2.635	8.678	7.937	3.222	8.625	7.749	3.408	5.859	8.318	2.833	-0.221635	0.177792	0.413101	0	0	0
'Cib1'	10.748	11.892	11.363	10.58	11.222	11.905	10.273	11.45	11.377	10.535	10.271	11.75	10.817	10.906	11.338	11.078	11.432	11.26	0.00798578	0.801913	0.911386	0	0	0
'Cic'	21.579	20.278	24.052	19.481	19.58	23.156	18.244	21.401	23.491	23.338	20.504	21.975	21.852	20.875	21.574	21.77	19.611	21.778	-0.0279417	0.485661	0.716767	0	0	0
'Cinp'	10.289	12.064	11.146	12.405	10.855	10.987	9.933	10.23	11.763	9.36	8.847	12.087	10.839	10.576	12.231	9.779	10.649	10.994	0.0462126	0.423887	0.670678	0	0	0
'Cipc'	5.915	6.741	6.462	6.363	6.452	6.602	6.235	7.013	6.632	6.437	6.384	7.076	5.704	6.281	6.784	6.199	6.312	6.642	0.00187318	0.9546	0.983233	0	0	0
'Cirbp'	28.387	40.947	37.346	26.047	41.408	37.838	32.334	44.31	39.292	36.967	34.206	24.015	36.129	33.086	24.92	37.37	28.867	19.527	0.254714	0.0403552	0.164322	0	0	0
'Cirh1a'	26.414	22.964	25.591	24.587	26.36	22.139	26.112	25.758	23.079	22.049	22.31	23.592	20.464	21.935	23.535	23.617	23.78	25.215	0.0996828	0.0394878	0.162146	0	0	0
'Cisd1'	26.426	28.299	24.852	27.157	29.318	28.111	25.803	26.012	25.669	21.683	22.588	28.256	30.407	29.625	30.47	25.372	28.291	29.302	-0.0401138	0.522748	0.745034	0	0	0
'Cisd2'	7.562	9.26	8.392	7.434	9.266	7.538	8.158	8.615	7.92	7.361	7.881	7.978	8.51	8.549	7.634	7.095	8.519	7.494	0.0460723	0.214846	0.460338	0	0	0
'Cisd3'	6.134	8.299	6.46	7.664	6.997	7.426	6.334	7.575	6.332	5.678	4.684	6.089	7.036	6.438	5.792	5.572	6.912	6.476	0.184124	0.0855168	0.265831	0	0	0
'Cish'	1.244	0.639	0.873	1.019	0.617	1.111	1.089	0.683	1.012	0.524	0.413	0.761	0.702	0.393	0.832	0.874	0.555	0.771	0.498365	1.76941e-07	5.33204e-06	1	1	0
'Cit'	1.272	0.929	1.773	1.476	1.113	1.471	1.414	1.147	1.584	1.031	1.425	1.548	1.615	1.33	1.78	1.151	1.407	1.623	-0.10401	0.212756	0.457851	0	0	0
'Cited2'	76.138	55.134	45.41	64.06	57.888	49.027	65.339	58.708	42.767	69.502	62.609	48.524	62.224	61.425	46.294	68.786	63.005	47.517	-0.0553619	0.188206	0.424585	0	0	0
'Ciz1'	6.981	6.114	7.748	6.41	6.035	7.35	6.404	6.382	7.803	7.673	6.481	7.292	7.528	6.008	7.055	6.623	6.314	6.898	-0.0261341	0.49732	0.725829	0	0	0
'Ckap2'	5.462	6.093	8.635	8.319	6.757	7.685	7.483	6.695	8.935	4.583	7.174	7.324	7.532	7.148	8.481	5.773	6.672	7.11	0.0841307	0.33924	0.596577	0	0	0
'Ckap2l'	7.975	7.885	11.755	10.004	9.019	10.33	10.049	8.911	11.544	6.404	8.365	9.878	10.256	10.13	12.171	7.529	9.963	10.352	0.0303596	0.70885	0.865016	0	0	0
'Ckap5'	8.047	8.497	9.288	9.631	8.333	8.681	10.063	8.576	9.225	8.023	9.38	9.526	8.489	9.307	9.238	7.002	9.442	9.492	-0.000121998	0.998236	0.999402	0	0	0
'Ckb'	12.594	12.209	11.599	12.299	12.572	14.849	14.828	10.031	14.449	10.389	7.618	13.332	8.418	8.999	12.787	9.227	8.865	11.947	0.32621	3.11152e-05	0.000567795	1	0	0
'Cklf'	8.409	11.377	12.519	7.647	8.541	9.476	9.621	10.037	10.061	7.143	10.736	11.141	10.868	9.543	11.065	8.126	7.996	8.593	0.0240051	0.827242	0.924747	0	0	0
'Cks1b'	12.514	15.182	15.073	14.801	12.647	17.012	14.907	13.137	14.764	9.723	15.515	13.791	15.758	15.3	16.034	12.885	14.017	13.603	0.0285026	0.708403	0.865016	0	0	0
'Cks2'	61.591	58.501	56.477	60.941	56.293	54.605	61.681	57.108	54.731	58.49	56.432	48.893	61.905	70.194	58.523	56.461	58.316	50.581	0.000760006	0.987827	0.996354	0	0	0
'Clasp1'	1.608	1.436	1.566	1.63	1.382	1.437	1.525	1.337	1.455	1.502	1.559	1.608	1.404	1.627	1.459	1.45	1.606	1.623	-0.060651	0.196316	0.435345	0	0	0
'Clasp2'	7.984	8.092	9.062	8.254	9.446	9.296	8.543	9.376	8.69	7.811	8.317	8.666	7.987	8.757	8.609	8.157	8.584	8.422	0.0554744	0.0978976	0.292036	0	0	0
'Clasrp'	47.753	41.14	54.19	44.814	40.052	51.904	44.704	43.247	55.196	47.608	41.248	53.648	53.481	42.085	47.172	47.325	43.865	52.194	-0.0311959	0.396547	0.645454	0	0	0
'Clcc1'	5.223	6.074	5.909	5.326	6.209	6.192	6.256	5.803	6.178	5.687	5.841	6.112	5.804	6.009	5.561	5.382	5.396	5.682	0.0317432	0.421757	0.668166	0	0	0
'Clcf1'	4.868	5.101	5.908	4.516	5.045	6.036	5.031	5.35	6.439	5.254	4.681	5.619	4.43	4.435	5.526	4.062	4.892	5.679	0.104059	0.0171887	0.0928607	0	0	0
'Clcn2'	0.697	0.66	0.78	0.646	0.513	0.616	0.729	0.672	0.746	0.661	0.668	0.744	0.68	0.591	0.555	0.486	0.679	0.636	0.0725082	0.402325	0.651095	0	0	0
'Clcn3'	3.25	2.972	2.999	3.356	3.127	2.645	3.419	3.193	2.95	2.834	3.488	3.155	3.39	3.346	3.037	3.19	3.497	3.117	-0.0704309	0.102803	0.3006	0	0	0
'Clcn4'	26.126	28.377	27.775	27.233	28.388	27.519	25.112	28.24	29.566	28.141	27.337	28.351	26.478	28.95	27.67	27.928	27.182	27.032	-0.014418	0.587633	0.788364	0	0	0
'Clcn5'	1.469	1.452	1.587	1.357	1.274	1.362	1.646	1.413	1.442	1.36	1.723	1.501	1.478	1.415	1.447	1.335	1.53	1.528	-0.0437158	0.451176	0.690355	0	0	0
'Clcn6'	3.531	3.883	4.009	3.578	3.074	3.89	3.754	3.695	3.896	4.008	3.966	3.689	3.658	3.094	3.75	3.792	3.45	3.306	0.019787	0.711372	0.865856	0	0	0
'Clcn7'	7.177	7.202	8.21	7.016	8.084	8.004	7.051	7.817	8.06	7.827	7.82	8.993	8.461	7.895	7.962	7.811	7.663	8.38	-0.097942	0.0031903	0.0264401	1	0	0
'Cldnd1'	8.171	6.929	7.594	7.652	8.222	6.752	6.676	7.651	7.174	6.989	8.107	7.865	7.251	8.953	7.241	7.581	7.485	7.655	-0.0572258	0.262674	0.516645	0	0	0
'Clec16a'	4.799	4.557	5.113	4.621	4.496	5.363	4.313	4.592	5.093	5.056	4.978	5.074	4.824	5.088	4.693	4.744	4.502	4.948	-0.0407363	0.271195	0.526157	0	0	0
'Clec2d'	88.741	89.415	102.398	97.001	96.071	105.146	100.015	90.584	111.303	83.13	78.948	105.953	91.186	90.845	109.925	88.439	99.486	106.069	0.0346911	0.387974	0.637607	0	0	0
'Clic1'	120.073	134.057	124.253	120.65	133.746	131.66	119.514	130.404	126.791	117.469	116.748	118.189	127.522	129.389	128.682	127.417	123.475	119.747	0.0304184	0.287359	0.543812	0	0	0
'Clic3'	1.798	1.649	2.065	2.333	1.434	1.727	1.796	1.356	2.294	1.578	1.709	2.738	1.674	1.823	2.276	1.505	1.777	2.934	-0.143381	0.200985	0.442433	0	0	0
'Clic4'	1.773	1.861	1.966	1.988	2.04	2.19	1.741	1.872	1.957	1.838	1.665	2.261	2.34	2.027	2.25	1.894	2.042	2.046	-0.0959431	0.128234	0.343205	0	0	0
'Clint1'	28.334	27.704	28.061	25.988	28.526	28.174	27.823	27.944	27.796	29.028	27.886	28.528	26.287	27.427	28.467	26.91	27.143	28.067	-0.00688442	0.771361	0.898462	0	0	0
'Clip1'	11.07	9.934	10.949	10.932	10.312	10.831	10.5	10.477	10.504	10.897	10.866	11.451	10.198	10.664	11.015	10.589	10.341	11.552	-0.0410299	0.134333	0.352952	0	0	0
'Clip2'	5.795	6.122	5.766	4.728	5.702	6.475	5.924	5.802	6.313	7.091	5.675	6.561	5.762	6.107	5.965	5.555	5.772	6.304	-0.0700358	0.181357	0.417057	0	0	0
'Clip3'	7.51	7.629	7.746	8.133	8.804	8.424	8.18	8.397	8.049	7.584	7.098	6.626	7.972	6.703	6.868	7.75	6.777	6.388	0.18681	8.45355e-06	0.000180306	1	0	0
'Clk1'	37.297	29.648	26.642	36.956	28.769	25.875	37.235	31.355	28.116	29.836	34.456	30.188	28.519	31.736	27.863	28.885	36.174	25.935	0.0245465	0.692901	0.855545	0	0	0
'Clk2'	14.633	13.776	15.149	14.166	13.828	13.914	13.693	13.753	15.189	13.624	13.644	16.249	14.615	13.677	15.014	13.242	14.205	15.797	-0.0326435	0.282991	0.539368	0	0	0
'Clk3'	41.131	39.888	40.597	39.985	37.251	39.033	41.849	39.344	43.342	39.479	40.186	45.898	40.48	41.163	41.804	40.148	42.842	40.826	-0.0530839	0.098889	0.293952	0	0	0
'Clk4'	13.813	14.553	13.582	15.377	14.021	13.254	14.942	14.653	14.028	13.531	14.088	15.087	13.816	15.495	14.328	13.359	17.003	13.517	-0.0326414	0.42154	0.668135	0	0	0
'Clmn'	0.01	0.013	0.004	0.018	0.024	0.014	0.013	0.027	0.016	0.8	1.456	1.151	0.653	0.775	0.764	0.474	1.423	0.437	-5.84943	1.1002e-58	5.42067e-56	1	1	1
'Cln3'	5.719	5.581	6.812	5.852	5.757	5.948	6.199	5.808	6.649	6.614	5.876	6.449	6.265	5.084	6.034	5.836	5.978	5.696	0.00264834	0.948538	0.980272	0	0	0
'Cln5'	14.667	14.178	12.679	13.576	13.953	12.91	12.601	14.086	12.845	12.902	13.866	13.057	13.916	15.458	13.402	14.133	14.632	14.805	-0.0633804	0.157157	0.386769	0	0	0
'Cln6'	12.021	12.188	12.968	11.675	12.763	13.78	11.865	13.445	12.941	14.541	12.729	12.807	14.217	13.465	12.898	11.513	11.975	12.008	-0.0404687	0.390885	0.640257	0	0	0
'Cln8'	1.763	1.628	1.725	1.585	2.109	1.874	1.436	1.73	1.536	1.715	1.784	1.698	1.653	1.822	1.476	1.805	1.799	1.682	-0.0100389	0.874688	0.946279	0	0	0
'Clns1a'	13.5	15.4	14.226	14.281	15.999	14.327	14.322	14.73	13.982	14.332	13.558	13.73	14.108	13.12	13.327	14.287	13.624	13.953	0.0626715	0.0512718	0.191666	0	0	0
'Clock'	2.001	1.954	1.803	2.086	1.899	1.735	2.159	2.064	1.876	1.783	1.925	1.787	1.546	1.753	1.618	1.666	1.969	1.772	0.138659	0.00448357	0.0345808	1	0	0
'Clp1'	6.24	6.255	5.35	6.61	5.904	5.732	6.989	6.143	5.977	5.516	6.432	6.389	6.11	6.077	6.386	5.335	6.108	6.346	-0.00507031	0.924933	0.971465	0	0	0
'Clpb'	3.838	3.425	3.799	3.27	3.328	3.911	3.267	3.349	3.715	3.488	2.95	3.72	3.659	3.041	3.379	3.608	3.293	3.682	0.0412974	0.307849	0.566186	0	0	0
'Clpp'	29.307	29.835	27.717	29.451	29.837	27.68	29.395	29.123	29.193	28.345	25.505	28.721	28.845	23.988	26.937	29.133	26.621	27.095	0.0766049	0.0511475	0.191492	0	0	0
'Clptm1'	33.346	32.237	34.356	32.004	33.195	36.445	32.842	33.967	33.504	34.162	31.95	35.243	34.236	31.69	33.242	36.246	31.238	33.938	-0.00895865	0.736421	0.880026	0	0	0
'Clptm1l'	73.692	78.224	76.958	75.02	81.363	80.494	71.088	82.232	71.632	81.817	73.897	77.261	79.677	82.262	78.315	83.504	77.611	78.451	-0.05588	0.0765004	0.246512	0	0	0
'Clpx'	9.01	10.417	9.419	9.057	9.043	9.014	9.731	9.454	9.348	9.57	9.351	9.465	9.314	9.126	8.356	8.999	10.204	8.653	0.0124041	0.73916	0.881941	0	0	0
'Clspn'	4.786	4.197	6.446	5.856	4.4	5.921	6.259	4.594	5.778	4.304	5.024	4.989	6.834	5.118	5.844	4.801	4.854	4.756	0.0312735	0.69257	0.855545	0	0	0
'Clstn1'	12.47	11.618	14.759	11.505	11.58	14.644	11.674	12.565	14.422	14.195	10.966	12.874	12.718	11.549	12.132	11.882	10.589	12.506	0.0636393	0.166886	0.399381	0	0	0
'Clta'	44.042	47.851	45.663	44.401	46.838	47.383	44.416	47.127	45.282	44.471	42.706	43.955	46.468	44.861	48.171	45.396	42.548	45.133	0.0222152	0.41226	0.660769	0	0	0
'Cltb'	10.236	11.413	10.768	11.975	11.483	11.376	11.35	10.907	10.766	9.912	9.889	9.934	11.48	9.595	9.115	10.146	9.598	9.482	0.157431	2.24064e-05	0.00042624	1	0	0
'Cltc'	24.526	26.317	24.677	24.769	25.545	24.751	25.652	25.336	24.905	23.858	26.64	27.604	22.967	26.25	26.32	23.434	27.263	27.624	-0.0436854	0.169287	0.401676	0	0	0
'Cluap1'	7.484	7.579	6.793	8.111	7.061	7.509	7.422	7.523	7.646	7.475	7.337	7.483	6.357	8.157	7.323	7.44	8.046	7.344	-0.00586949	0.905051	0.962588	0	0	0
'Cluh'	7.349	6.964	8.293	6.842	7.046	7.356	6.986	7.196	7.521	7.408	7.118	7.761	7.317	6.297	6.935	7.099	6.793	7.506	0.0195296	0.567536	0.775411	0	0	0
'Cmah'	1.295	1.369	1.333	1.404	1.736	1.514	1.39	1.518	1.549	1.441	1.923	2.166	1.955	1.761	2.004	1.622	1.799	1.969	-0.369638	9.01199e-06	0.000190567	1	0	0
'Cmas'	10.377	12.737	10.708	10.911	11.848	11.333	10.793	11.87	10.607	10.943	11.894	10.833	11.917	12.279	11.012	12.437	12.576	10.967	-0.0613178	0.0552756	0.201696	0	0	0
'Cmc1'	21.986	24.222	22.452	22.41	23.975	22.914	23.269	24.191	23.601	21.306	23.105	20.864	22.726	20.88	19.489	23.198	23.824	19.807	0.0919159	0.0347296	0.149118	0	0	0
'Cmc2'	5.937	6.186	5.954	6.3	6.167	6.087	6.504	6.445	5.87	4.966	5.805	5.135	6.773	5.834	6.406	5.677	5.813	5.397	0.0882551	0.0999789	0.295841	0	0	0
'Cmc4'	1.37	2.378	1.793	2.117	1.658	2.012	2.519	2.022	2.129	1.902	2.265	2.177	1.878	2.454	2.183	1.85	2.148	2.174	-0.101828	0.364272	0.61618	0	0	0
'Cmip'	61.518	57.881	60.35	58.448	58.088	60.349	58.264	60.088	58.211	65.368	59.61	60.165	63.887	62.396	59.669	57.205	58.378	64.752	-0.0588429	0.046162	0.178876	0	0	0
'Cmpk1'	21.127	23.222	23.042	23.216	23.718	21.234	24.174	25.084	21.491	21.61	23.874	20.332	21.586	22.699	20.097	20.7	24.274	19.66	0.0748381	0.0174026	0.0936054	0	0	0
'Cmpk2'	3.757	3.487	3.833	2.511	4.76	4.381	3.358	4.691	3.519	3.625	3.721	5.149	4.509	4.048	5.304	3.932	3.992	5.085	-0.21141	0.0199735	0.102939	0	0	0
'Cmss1'	18.269	22.187	20.227	21.129	22.447	19.511	20.27	21.624	21.342	21.58	17.862	17.634	17.839	18.174	17.171	17.711	18.811	14.605	0.202273	0.000449668	0.00552041	1	0	0
'Cmtm3'	9.664	9.713	10.05	10.864	10.505	11.52	8.211	10.205	10.992	10.743	8.811	10.963	9.095	9.099	11.215	10.58	9.21	9.329	0.0337599	0.655485	0.833116	0	0	0
'Cmtm4'	2.362	2.374	2.722	2.798	1.957	2.756	2.556	2.433	2.859	1.89	2.372	3.487	2.124	2.736	3.357	2.189	2.307	3.675	-0.0729983	0.371666	0.623599	0	0	0
'Cmtm6'	51.976	60.875	56.063	52.377	60.166	57.93	52.156	59.81	56.148	55.313	57.984	59.913	54.327	61.564	59.984	57.017	55.475	57.908	-0.0463476	0.0569543	0.205052	0	0	0
'Cmtm7'	32.442	37.396	36.132	32.551	35.522	40.753	35.379	37.954	38.018	31.804	25.804	33.033	32.454	29.718	34.922	30.239	30.766	32.773	0.199699	7.68595e-06	0.000166091	1	0	0
'Cmtr1'	3.071	2.947	3.359	3.112	2.962	2.993	2.688	3.127	3.362	3.065	3.127	3.209	3.188	2.846	3.208	3.296	2.941	3.078	-0.0232761	0.573357	0.779516	0	0	0
'Cmtr2'	3.462	3.147	2.684	3.187	3.286	2.783	2.567	3.563	2.963	3.392	2.655	2.904	2.612	2.713	2.854	3.055	2.986	2.81	0.0769062	0.274766	0.530434	0	0	0
'Cmya5'	0.636	0.775	0.814	0.734	0.733	0.789	0.757	0.69	0.715	0.8	0.615	0.87	0.693	0.732	0.701	0.694	0.706	0.664	0.014475	0.849439	0.935105	0	0	0
'Cnbd2'	1.912	1.801	2.03	1.973	1.591	1.655	2.099	1.778	1.66	1.805	1.868	1.708	1.958	1.998	1.595	1.699	1.358	1.753	0.0583515	0.447427	0.687962	0	0	0
'Cnbp'	49.934	55.794	46.927	48.825	53.554	47.962	50.151	54.817	46.871	51.473	49.988	45.023	48.014	52.667	45.617	53.178	48.518	44.546	0.0404317	0.118058	0.327048	0	0	0
'Cndp2'	39.717	37.398	40.88	37.181	38.127	41.931	41.767	40.54	40.205	40.944	39.134	39.884	41.009	36.327	40.333	40.75	38.84	38.928	-0.000852863	0.976275	0.991814	0	0	0
'Cnep1r1'	3.11	3.612	3.599	3.294	4.097	3.245	3.686	3.252	3.603	3.326	3.514	3.732	3.18	3.232	3.606	3.143	3.891	3.736	-0.010308	0.84584	0.934336	0	0	0
'Cnga1'	1.725	1.686	1.464	2.033	1.567	1.32	1.873	1.426	1.431	1.511	1.329	1.838	1.585	1.753	1.384	1.275	1.687	1.511	0.0356163	0.682586	0.849161	0	0	0
'Cnih1'	14.398	14.491	14.074	13.646	15.327	13.15	14.51	14.697	12.522	12.776	13.586	13.647	12.848	12.812	13.217	12.372	14.268	12.972	0.0817966	0.0390989	0.161273	0	0	0
'Cnih4'	5.349	5.409	5.092	5.579	5.29	5.366	4.671	5.699	5.55	4.813	4.997	5.541	5.171	5.134	5.22	5.335	5.49	5.069	0.0249152	0.596509	0.794862	0	0	0
'Cnn2'	221.855	214.888	236.512	219.575	223.473	259.331	221.55	213.01	243.152	237.584	216.05	241.662	244.951	222.149	265.105	245.825	215.604	254.843	-0.0721337	0.00564006	0.041077	1	0	0
'Cnn3'	0.326	0.315	0.446	0.325	0.422	0.362	0.42	0.368	0.521	0.504	0.505	0.519	0.46	0.609	0.553	0.512	0.447	0.51	-0.400914	0.000667575	0.00756125	1	1	0
'Cnnm2'	4.074	3.748	4.101	3.641	4.053	4.242	3.64	3.47	3.849	3.748	3.74	3.822	4.356	3.718	3.584	3.488	3.879	3.48	0.0338	0.585586	0.786904	0	0	0
'Cnnm3'	5.83	6.223	6.716	5.701	6.189	7.179	5.247	6.609	6.996	6.453	6.361	7.367	6.665	6.258	6.93	7.227	5.522	7.755	-0.105163	0.0266057	0.125441	0	0	0
'Cnnm4'	4.134	4.284	4.54	4.353	4.413	4.621	4.636	4.279	4.393	4.426	4.06	4.396	4.8	3.988	4.424	4.402	3.993	4.446	0.0149693	0.728193	0.875342	0	0	0
'Cnot1'	57.797	54.687	54.457	57.949	54.703	54.048	55.142	55.546	55.205	53.542	56.57	57.805	52.445	54.216	55.988	53.617	55.518	58.494	-0.0067624	0.808694	0.91389	0	0	0
'Cnot10'	29.743	28.68	29.159	29.177	26.996	28.482	28.682	28.251	29.476	28.733	28.675	28.415	28.705	27.332	28.057	27.26	29.69	27.708	0.0137287	0.627257	0.815351	0	0	0
'Cnot11'	8.977	9.675	10.138	8.737	9.255	10.286	8.847	9.731	10.127	10.141	8.956	9.945	10.286	9.32	10.062	9.976	8.679	9.879	-0.0335784	0.333738	0.59191	0	0	0
'Cnot2'	11.11	10.585	10.788	11.362	11.13	10.426	11.614	10.849	10.79	10.31	10.965	10.72	9.915	10.95	10.015	10.251	10.248	10.441	0.0610556	0.0402062	0.163919	0	0	0
'Cnot3'	14.103	13.238	14.902	13.668	12.574	14.516	13.658	13.251	14.781	13.168	12.763	16.335	13.841	13.39	15.541	13.744	13.601	15.644	-0.0480529	0.0607088	0.212438	0	0	0
'Cnot4'	3.309	3.058	3.056	3.376	3.037	2.992	3.539	2.94	3.14	3.243	3.218	3.502	2.945	3.152	3.336	2.899	3.515	3.474	-0.055965	0.257069	0.509309	0	0	0
'Cnot6'	16.972	18.321	17.939	17.912	17.964	16.412	18.593	17.953	16.687	15.484	17.774	18.032	17.054	17.809	17.396	16.104	17.102	17.431	0.0300742	0.346264	0.601461	0	0	0
'Cnot6l'	14.77	13.928	13.929	14.892	12.829	13.054	15.936	13.385	12.751	13.502	14.792	15.938	12.336	15.042	14.712	13.693	14.045	15.511	-0.0580275	0.276505	0.532269	0	0	0
'Cnot7'	4.833	5.747	5.07	5.166	5.898	4.851	5.746	5.528	5.018	5.13	5.506	5.357	5.28	5.925	4.997	5.622	5.587	5.128	-0.0348906	0.284398	0.540702	0	0	0
'Cnot8'	37.191	38.302	36.396	36.358	39.046	36.669	36.311	37.639	37.364	33.892	36.418	41.162	36.269	39.771	39.69	36.485	41.128	40.222	-0.0533535	0.0938154	0.283489	0	0	0
'Cnot9'	14.071	15.301	15.886	14.414	15.214	15.255	15.134	14.998	14.635	13.259	14.191	14.617	14.878	15.026	15.968	14.47	12.907	14.854	0.0409766	0.250359	0.501431	0	0	0
'Cnp'	22.346	23.8	24.457	23.42	23.581	27.239	23.648	24.09	25.547	22.194	22.088	24.941	22.815	21.512	25.423	23.652	20.828	23.802	0.0634649	0.01847	0.0976413	0	0	0
'Cnppd1'	14.926	13.777	12.506	12.965	13.344	13.623	12.913	13.903	13.251	14.176	13.818	14.339	14.284	14.433	14.438	13.591	13.801	13.338	-0.0691034	0.0305676	0.136481	0	0	0
'Cnpy2'	26.627	34.637	32.587	28.295	34.777	34.267	32.476	34.883	32.486	32.183	29.263	29.597	35.092	32.227	32.14	32.391	30.771	29.28	0.0293026	0.578551	0.782018	0	0	0
'Cnpy3'	8.625	8.397	8.501	7.396	7.803	8.6	8.025	9.138	9.1	7.467	7.549	8.882	8.683	8.162	8.036	8.906	7.795	8.884	0.0137905	0.762217	0.89437	0	0	0
'Cnpy4'	11.907	12.581	12.229	13.242	12.112	12.298	11.714	12.635	12.243	10.976	13.011	12.056	12.469	12.24	12.264	11.337	13.154	11.63	0.0140587	0.721129	0.871577	0	0	0
'Cnr2'	3.976	4.118	4.266	3.512	4.108	4.224	3.522	3.764	4.417	3.23	2.966	3.041	2.576	2.51	3.39	3.001	2.626	2.69	0.459022	1.20847e-12	8.10086e-11	1	1	0
'Cnst'	13.949	13.241	14.084	14.481	13.495	14.538	12.601	12.715	14.232	12.675	12.302	12.454	12.434	12.034	13.177	12.236	11.575	12.602	0.136287	4.55091e-06	0.000102385	1	0	0
'Cntln'	2.486	2.608	2.31	2.541	2.839	2.622	2.73	2.765	2.502	3.195	2.538	3.002	2.714	2.962	2.72	2.68	2.994	2.66	-0.138734	0.00452933	0.0348724	1	0	0
'Cntrl'	26.095	23.137	26.682	25.576	22.487	25.748	25.837	22.472	27.2	23.757	25.815	26.899	24.252	23.303	25.545	24.509	25.338	26.427	-0.0165617	0.626192	0.814372	0	0	0
'Cntrob'	4.192	3.781	5.395	4.625	4.097	4.652	4.126	4.635	5.167	4.672	4.565	4.547	4.759	4.391	4.543	4.368	4.091	4.284	0.0064896	0.89865	0.959816	0	0	0
'Coa3'	29.906	37.794	33.868	35.391	37.607	38.516	33.66	34.859	32.499	31.585	35.586	34.083	34.495	34.839	32.699	33.846	33.694	31.203	0.0435159	0.308375	0.566821	0	0	0
'Coa4'	5.406	6.761	6.214	4.667	6.494	5.651	6.147	6.283	5.617	5.074	5.078	5.607	5.59	5.576	5.853	4.941	5.78	5.153	0.110543	0.101137	0.297912	0	0	0
'Coa5'	26.166	29.333	27.203	27.241	30.186	26.767	26.732	29.959	26.312	28.526	27.053	27.295	25.206	28.093	27.713	27.169	27.322	26.785	0.0148574	0.594413	0.793464	0	0	0
'Coa6'	18.949	20.386	18.806	22.504	21.371	18.445	20.113	20.236	19.782	19.091	20.045	20.264	18.835	20.542	19.148	18.399	19.573	18.236	0.0325974	0.55768	0.769338	0	0	0
'Coa7'	1.746	2.407	2.168	2.355	2.241	2.223	2.279	1.725	2.423	2.307	1.615	1.914	1.982	2.296	1.849	2.163	1.797	1.858	0.127163	0.127435	0.342072	0	0	0
'Coasy'	6.08	6.767	6.911	6.932	5.978	6.641	6.274	6.542	7.136	6.287	5.689	6.35	6.884	6.262	6.683	6.544	6.492	6.012	0.0423316	0.339985	0.597021	0	0	0
'Cobll1'	0.524	0.573	0.79	0.563	0.563	0.621	0.543	0.656	0.572	0.679	0.832	0.768	0.77	0.889	0.699	0.703	0.693	0.712	-0.32054	5.60737e-05	0.000928655	1	0	0
'Cog1'	16.366	16.069	18.755	15.581	16.467	19.391	16.832	15.925	19.231	16.72	15.695	18.529	16.545	15.51	18.261	16.139	15.735	17.083	0.030787	0.201519	0.442561	0	0	0
'Cog2'	11.363	12.348	13.802	12.466	12.374	12.732	11.854	13.051	12.952	13.215	12.253	12.232	12.769	12.448	11.752	12.326	11.768	11.484	0.0264444	0.461146	0.697488	0	0	0
'Cog3'	16.921	18.285	17.563	17.623	18.606	16.822	17.969	18.504	17.555	17.817	17.865	18.376	16.325	17.545	17.946	18.563	17.928	17.224	-0.0101537	0.73566	0.87965	0	0	0
'Cog4'	7.247	7.134	7.685	6.847	6.967	7.279	7.057	7.146	7.205	7.035	7.361	7.986	7.272	6.862	7.607	6.663	7.483	7.406	-0.0368031	0.243411	0.493534	0	0	0
'Cog5'	16.873	16.648	16.503	18.773	15.223	15.755	17.551	15.191	16.979	16.794	18.832	18.274	15.879	17.134	16.058	16.232	19.461	17.475	-0.0745092	0.148198	0.374543	0	0	0
'Cog6'	5.168	6.187	5.928	5.431	6.628	5.858	5.794	6.681	6.16	6.19	6.162	6.073	5.945	5.911	6.334	5.607	6.288	5.697	-0.0236534	0.527838	0.748606	0	0	0
'Cog7'	2.922	2.711	2.951	2.551	3.259	3.324	2.335	2.897	2.854	2.647	2.67	2.597	2.75	2.817	2.325	2.755	2.679	2.104	0.140435	0.0304162	0.136113	0	0	0
'Cog8'	8.813	9.066	9.012	8.132	8.664	9.239	7.915	9.23	8.306	8.385	7.963	9.592	8.149	8.865	9.651	8.454	8.789	9.104	-0.0213108	0.555455	0.767592	0	0	0
'Coil'	5.205	5.528	6.476	5.115	5.713	5.644	5.215	6.336	6.502	5.802	5.282	5.486	5.465	5.639	5.822	4.825	5.399	5.333	0.0700838	0.176158	0.411438	0	0	0
'Col11a2'	2.158	1.827	2.723	2.181	1.87	2.394	2.16	2.066	2.491	1.606	1.474	2.535	1.812	1.523	2.362	1.775	1.887	2.689	0.165202	0.00866294	0.0564208	0	0	0
'Col16a1'	0.487	0.439	0.675	0.438	0.588	0.657	0.66	0.479	0.721	0.49	0.187	0.615	0.34	0.417	0.543	0.552	0.473	0.439	0.333309	0.009186	0.0587022	0	0	0
'Col1a1'	1.05	0.877	1.202	0.667	0.904	0.954	0.607	1.007	1.289	1.668	1.371	1.203	1.282	1.217	1.341	1.453	1.203	1.486	-0.51896	4.89865e-06	0.000109957	1	1	0
'Col20a1'	1.818	1.793	2.34	2.069	1.669	1.806	1.658	1.658	2.109	2.397	1.784	2.572	1.876	1.754	1.952	1.782	1.931	1.934	-0.104393	0.207906	0.45247	0	0	0
'Col4a3bp'	15.326	16.856	15.657	15.702	16.014	15.147	16.281	17.279	15.541	16.049	16.857	16.522	16.03	16.502	15.38	16.116	16.901	16.758	-0.0455932	0.0840929	0.263148	0	0	0
'Colgalt1'	19.542	19.355	20.922	17.16	19.188	20.192	17.409	22.071	21.286	19.348	18.506	20.435	19.249	18.36	19.72	20.394	18.532	18.658	0.0235039	0.567591	0.775411	0	0	0
'Colq'	1.765	2.273	2.374	1.596	2.105	2.446	1.885	1.945	2.198	2.81	2.152	2.464	2.645	2.343	2.219	2.373	2.997	2.037	-0.256623	0.00321594	0.0266078	1	0	0
'Commd10'	17.682	20.807	19.261	19.66	19.578	18.783	20.814	21.379	18.067	19.328	18.964	19.008	18.529	18.783	17.885	21.152	20.851	18.307	0.0150626	0.726842	0.874975	0	0	0
'Commd2'	6.303	6.681	6.711	6.403	6.788	6.421	6.102	6.844	6.61	6.264	6.432	6.784	6.083	6.869	6.112	6.648	6.868	5.92	0.0119049	0.774937	0.899383	0	0	0
'Commd3'	9.15	11.629	10.061	10.964	12.171	10.482	10.962	11.778	10.656	10.402	10.628	10.298	11.498	11.697	9.955	10.493	11.284	10.11	0.00766432	0.835425	0.928874	0	0	0
'Commd4'	89.937	104.448	101.436	89.584	100.819	108.285	96.254	99.65	99.627	91.047	88.763	101.288	104.042	97.12	100.527	94.74	90.506	92.058	0.0364605	0.312123	0.570836	0	0	0
'Commd5'	8.948	9.822	9.266	8.612	9.421	10.361	9.202	9.477	8.248	8.293	8.046	9.411	9.314	8.261	8.483	8.456	8.405	9.477	0.0756139	0.171045	0.404288	0	0	0
'Commd6'	11.592	13.674	12.599	12.167	14.403	12.968	13.126	13.081	12.664	11.68	11.267	12.868	12.611	14	12.563	13.025	13.725	12.698	0.00755495	0.863797	0.940745	0	0	0
'Commd7'	8.432	10.882	9.249	9.241	10.564	9.694	9.481	9.796	9.199	8.961	9.378	10.296	9.765	9.855	10.196	10.526	9.283	9.849	-0.0415535	0.309287	0.567544	0	0	0
'Commd8'	9.542	10.724	9.604	9.068	10.945	9.637	10.597	10.62	10.314	9.713	9.8	9.758	9.547	9.541	9.768	9.606	9.83	9.205	0.0557058	0.0683734	0.229435	0	0	0
'Commd9'	6.896	7.636	7.225	6.015	7.576	6.612	5.77	8.119	7.556	7.699	5.82	6.522	7.191	6.343	7.728	7.07	5.76	6.189	0.0632664	0.402109	0.650959	0	0	0
'Comt'	16.047	18.066	16.717	15.111	15.956	16.787	16.023	16.394	15.343	17.164	14.283	16.171	16.63	14.637	15.426	18.06	13.239	15.939	0.0410463	0.389748	0.638925	0	0	0
'Comtd1'	5.644	4.446	6.677	5.622	4.891	6.127	5.602	5.668	6.707	5.476	5.173	6.486	5.558	5.492	5.402	5.065	5.095	5.407	0.054386	0.385651	0.635449	0	0	0
'Copa'	20.935	20.873	20.949	21.731	22.382	22.016	21.69	22.026	21.901	21.991	21.7	20.805	20.48	21.129	21.188	20.838	21.756	21.248	0.0149747	0.50171	0.728751	0	0	0
'Copb1'	55.854	58.575	55.866	60.719	59.058	55.188	56.751	60.127	54.776	53.958	57.024	57.379	53.567	58.08	55.59	52.391	58.702	54.779	0.031648	0.207372	0.45189	0	0	0
'Copb2'	21.957	23.858	23.683	22.897	24.481	22.76	23.577	23.547	23.879	23.678	24.485	22.56	22.635	24.026	21.282	21.165	23.491	20.502	0.0382609	0.183029	0.419043	0	0	0
'Cope'	13.63	14.245	14.937	13.764	14.642	15.671	13.623	14.514	14.682	13.674	13.81	15.087	14.905	13.822	15.015	15.037	13.432	14.281	-0.00294483	0.913356	0.966932	0	0	0
'Copg1'	12.037	12.169	13.205	11.996	12.318	12.833	11.877	12.216	13.281	12.362	12.428	13.437	12.422	12.102	12.754	12.232	12.094	13.162	-0.0243003	0.188836	0.425032	0	0	0
'Copg2'	7.513	8.457	8.259	8.517	8.609	8.746	9.032	8.389	8.841	8.386	8.17	8.518	8.443	7.986	7.941	7.661	8.522	7.629	0.0464841	0.190726	0.427139	0	0	0
'Cops2'	15.802	17.928	16.2	16.642	16.712	15.629	16.962	16.945	14.878	15.987	16.004	16.186	15.271	17.732	14.606	15.821	16.331	14.406	0.040752	0.187282	0.423177	0	0	0
'Cops3'	9.97	11.026	10.967	10.23	10.658	10.778	9.946	11.642	10.756	10.476	10.568	10.879	10.76	10.579	10.924	10.127	10.057	9.436	0.0221349	0.515451	0.739231	0	0	0
'Cops4'	9.74	9.796	9.937	9.047	10.111	9.428	10.407	10.086	9.366	9.576	8.816	9.391	10.217	8.728	9.497	9.799	9.669	9.18	0.0397707	0.22772	0.474268	0	0	0
'Cops5'	8.986	10.236	9.414	9.401	10.364	9.942	9.509	9.748	9.685	8.459	8.429	9.461	9.419	9.923	9.6	9.425	9.168	9.208	0.0570952	0.0940841	0.284126	0	0	0
'Cops6'	26.39	27.433	26.289	26.662	28.07	26.768	27.823	27.264	26.473	25.691	24.837	23.923	26.712	26.196	25.797	25.715	26.17	24.235	0.0757286	0.00195657	0.0178519	1	0	0
'Cops7a'	12.259	13.379	13.458	10.519	12.869	13.092	11.851	13.98	14.096	11.695	11.602	13.958	12.275	11.977	13.131	12.466	11.214	12.581	0.0458805	0.272981	0.528063	0	0	0
'Cops7b'	2.36	2.565	2.92	2.48	2.514	2.757	2.641	2.471	2.836	2.377	2.726	2.78	2.464	2.538	2.676	2.285	2.666	2.579	0.0172603	0.676389	0.845079	0	0	0
'Cops8'	9.566	9.593	8.634	8.58	9.179	9.074	8.163	9.585	8.778	9.638	7.951	8.21	9.249	9.681	7.886	9.981	8.298	7.636	0.0429333	0.359921	0.612337	0	0	0
'Copz1'	63.825	72.579	67.626	61.911	76.296	71.304	65.887	73.62	69.885	69.848	66.749	65.154	67.911	67.278	68.768	72.708	65.313	63.542	0.0256348	0.472888	0.708613	0	0	0
'Coq10a'	9.155	10.034	10.497	9.413	11.383	10.89	10.475	11.335	10.242	10.228	8.653	9.65	9.946	10.632	9.827	9.645	9.973	9.647	0.0731174	0.128747	0.343814	0	0	0
'Coq10b'	4.434	3.377	2.597	3.849	3.251	2.675	3.356	3.532	2.585	3.916	3.329	3.005	3.503	3.76	2.744	3.587	3.816	2.495	-0.0382384	0.540511	0.757863	0	0	0
'Coq2'	10.214	11.44	11.732	10.367	11.716	11.675	10.526	10.865	11.54	12	10.608	12.067	11.315	12.558	10.755	10.568	11.057	11.061	-0.0399809	0.332949	0.591043	0	0	0
'Coq3'	4.297	5.383	4.863	5.319	5.47	5.059	5.609	5.229	5.612	4.58	5.475	5.224	5.009	4.729	4.87	4.603	5.314	5.21	0.0383117	0.50471	0.731224	0	0	0
'Coq4'	0.714	0.686	0.78	0.556	0.691	0.683	0.511	0.631	0.736	0.479	0.479	0.647	0.744	0.643	0.639	0.693	0.558	0.573	0.127876	0.239256	0.48954	0	0	0
'Coq5'	9.296	10.09	9.576	8.536	10.132	9.502	8.315	9.49	9.47	9.442	9.294	9.37	9.367	9.015	9.49	10.05	9.772	8.954	-0.0142299	0.721961	0.871946	0	0	0
'Coq6'	1.791	1.91	2.197	1.906	1.953	2.308	2.061	2.166	2.266	1.96	1.795	2.133	2.029	1.594	1.844	2.12	1.967	1.977	0.0815497	0.152266	0.379439	0	0	0
'Coq7'	1.852	1.454	1.72	1.411	1.543	1.754	1.599	1.722	1.645	1.778	1.559	1.649	1.627	1.94	1.847	1.648	1.469	1.502	-0.0279092	0.728238	0.875342	0	0	0
'Coq8a'	11.745	15.395	11.923	11.996	15.318	12.848	11.616	14.385	13.049	15.745	13.888	11.442	16.87	15.699	11.368	15.577	14.805	10.877	-0.095326	0.130524	0.346943	0	0	0
'Coq8b'	4.078	3.49	3.952	3.906	3.898	4.356	3.88	4.277	4.344	4.28	3.903	3.872	4.37	3.907	4.101	4.39	3.699	3.846	-0.00958648	0.830015	0.926217	0	0	0
'Coq9'	9.776	10.246	10.101	10	10.766	10.099	9.565	9.375	9.804	10.107	8.805	10.382	9.725	9.897	10.665	9.655	10.46	10.19	-0.0165705	0.668573	0.84	0	0	0
'Coro1a'	277.509	300.5	292.582	285.378	295.159	312.295	296.635	284.073	302.571	287.816	281.999	273.053	297.765	286.565	313.561	301.584	286.525	295.624	0.00109373	0.968599	0.989588	0	0	0
'Coro1b'	77.416	78.736	81.895	75.793	81.378	86.655	78.209	77.204	82.69	82.121	75.473	79.371	81.991	78.583	83.832	82.502	77.851	78.482	-0.0107121	0.653765	0.832218	0	0	0
'Coro1c'	11.006	12.67	11.405	10.946	12.775	12.695	10.754	11.789	12.715	10.545	10.918	11.45	10.994	12.036	12.357	10.906	10.511	12.039	0.0570281	0.0984028	0.293075	0	0	0
'Coro2b'	32.325	36.988	30.882	30.885	37.907	34.328	29.506	36.017	34.061	37.744	36.746	31.035	44.147	37.958	31.274	35.899	37.836	29.048	-0.0920356	0.0912119	0.278587	0	0	0
'Coro7'	22.221	18.561	24.914	21.542	18.566	22.302	22.097	19.775	22.812	23.637	22.227	23.92	21.995	19.838	23.342	19.172	21.737	23.658	-0.0635236	0.129932	0.345947	0	0	0
'Cotl1'	452.298	517.699	455.256	450.846	510.002	513.588	455.481	473.059	492.788	525.731	494.236	460.498	532.321	522.217	555.332	554.775	517.3	516.954	-0.126619	0.00142868	0.0139112	1	0	0
'Cox10'	8.63	8.551	9.384	7.655	9.843	9.449	8.585	9.202	9.139	9.24	7.688	8.571	8.921	8.274	8.772	9.727	7.731	7.876	0.0609483	0.236558	0.486343	0	0	0
'Cox11'	12.608	15.282	14.117	13.225	14.712	14.144	12.982	15.531	13.872	14.319	12.42	13.342	15.309	14.112	12.608	16.551	12.429	10.857	0.0474142	0.459537	0.696337	0	0	0
'Cox14'	70.259	83.989	71.136	72.476	78.09	78.795	69	78.82	78.968	69.396	64.357	70.003	72.158	69.32	73.891	75.021	70.566	66.477	0.0986906	0.0137834	0.0789663	0	0	0
'Cox15'	7.555	8.135	7.965	6.927	8.002	8.045	7.374	8.613	7.907	8.349	8.284	7.704	7.861	7.578	8.023	7.753	7.614	7.016	1.49572e-05	0.999709	0.999867	0	0	0
'Cox16'	2.579	2.526	2.409	2.44	2.653	2.617	2.309	2.51	2.133	1.986	2.422	2.208	2.218	2.46	2.17	2.394	2.411	1.674	0.14885	0.0192716	0.100713	0	0	0
'Cox18'	4.74	5.833	5.888	4.383	5.466	5.721	4.719	5.873	5.193	5.082	5.839	5.296	5.935	5.613	5.238	5.129	4.55	4.792	-0.00149678	0.980076	0.99261	0	0	0
'Cox19'	3.527	3.447	3.43	3.056	3.683	3.702	3.169	3.325	3.355	3.527	3.161	3.517	3.441	3.963	3.494	3.062	3.23	3.294	-0.0101519	0.850085	0.935426	0	0	0
'Cox20'	41.013	41.256	39.276	42.313	43.069	36.954	46.61	42.952	40.901	36.948	40.435	42.013	43.045	43.602	39.471	36.66	44.714	34.614	0.0356929	0.439386	0.682866	0	0	0
'Cox4i1'	96.154	106.329	92.153	99.262	107.466	99.919	102.184	100.861	100.377	91.47	94.036	85.931	99.964	95.931	96.067	102.546	97.05	91.572	0.071654	0.0219694	0.109613	0	0	0
'Cox5a'	97.739	104.948	104.822	104.314	105.426	105.02	99.399	96.109	100.223	89.891	98.242	99.019	97.912	103.413	105.146	89.822	97.678	97.594	0.0516086	0.123407	0.335556	0	0	0
'Cox5b'	45.177	50.517	44.305	45.975	48.363	47.131	47.789	50.308	45.784	41.303	48.23	40.067	47.369	45.88	44.978	46.277	48.151	41.556	0.0664182	0.0395739	0.162146	0	0	0
'Cox6b1'	197.273	226.974	209.673	216.853	221.612	210.45	218.208	219.715	204.723	198.703	202.83	194.648	213.747	208.962	214.42	220.727	227.863	197.176	0.0248626	0.436657	0.680072	0	0	0
'Cox6c'	20.324	24.727	20.724	22.201	23.522	20.828	22.822	23.073	20.962	21.375	21.446	18.892	21.45	24.421	20.597	22.754	22.544	19.08	0.0400199	0.221555	0.469056	0	0	0
'Cox7a2'	75.292	86.987	72.704	80.332	84.966	77.008	73.175	77.082	72.306	68.597	76.538	68.162	75.126	77.969	75.195	73.46	78.017	67.623	0.0719715	0.0470725	0.180769	0	0	0
'Cox7a2l'	147.775	147.197	142.97	152.069	150.985	147.648	149.721	153.235	141.172	151.19	146.342	144.078	147.965	154.405	150.595	152.685	147.599	141.514	-0.0133118	0.53667	0.755587	0	0	0
'Cox7b'	46.438	50.143	44.66	48.547	51.861	48.728	50.369	48.545	44.486	41.78	43.816	42.922	46.803	45.848	44.757	42.411	47.731	42.847	0.107186	0.000969566	0.0101965	1	0	0
'Cox7c'	39.075	46.181	37.773	43.438	45.097	40.725	44.301	42.627	39.483	39.359	41.54	35.662	42.658	44.842	36.654	41.307	42.64	35.781	0.0622033	0.0585635	0.208635	0	0	0
'Cox8a'	281.321	299.712	286.839	294.789	291.04	281.673	277.699	304.492	275.097	269.754	285.453	241.099	291.38	291.923	286.481	275.514	294.521	257.952	0.0479985	0.146498	0.371863	0	0	0
'Cpd'	1.822	2.188	2.106	2.061	2.181	2.098	1.998	2.381	2.009	2.154	2.779	2.065	1.901	2.66	2.034	2.224	1.904	2.076	-0.0741094	0.243529	0.493621	0	0	0
'Cpeb1'	1.81	3.132	2.305	2.32	2.686	2.715	1.864	2.657	2.771	2.218	2.372	1.865	2.543	2.349	1.96	2.102	1.89	1.945	0.192279	0.0269991	0.12653	0	0	0
'Cpeb2'	1.73	1.619	1.387	1.76	1.462	1.43	1.661	1.525	1.272	1.598	2.086	1.898	1.93	2.197	1.636	1.764	2.026	2.15	-0.335608	2.04941e-06	4.92557e-05	1	0	0
'Cpeb4'	7.615	7.826	6.726	7.765	7.758	6.41	8.162	8.195	6.352	8.22	7.794	6.839	8.097	8.122	6.299	8.947	7.913	6.671	-0.0527405	0.0972837	0.290671	0	0	0
'Cpm'	1.294	2.013	1.256	1.405	2.037	1.402	1.417	1.859	1.162	1.366	1.184	1.084	1.309	1.394	1.145	1.316	1.647	1.122	0.231963	0.00133035	0.0131356	1	0	0
'Cpne1'	0.287	0.329	0.319	0.273	0.232	0.277	0.353	0.219	0.281	0.236	0.282	0.324	0.24	0.278	0.257	0.369	0.259	0.248	0.0276217	0.812858	0.915682	0	0	0
'Cpne2'	1.005	1.299	1.238	1.404	1.146	1.245	1.298	0.976	1.284	1.207	1.058	1.273	1.222	1.216	1.331	1.149	1.181	1.251	-0.0204126	0.812904	0.915682	0	0	0
'Cpne3'	5.736	6.809	6.671	6.66	6.565	6.117	6.631	6.716	6.413	6.318	7.034	7.007	5.858	7.353	6.261	5.906	6.85	6.681	-0.0354888	0.377812	0.629623	0	0	0
'Cpne5'	0.58	0.779	0.55	0.619	0.633	0.675	0.64	0.632	0.724	0.479	0.407	0.305	0.625	0.39	0.424	0.56	0.495	0.342	0.548658	5.70281e-07	1.55236e-05	1	1	0
'Cpne7'	0.317	0.451	0.383	0.25	0.466	0.499	0.397	0.518	0.42	0.432	0.378	0.452	0.303	0.395	0.46	0.346	0.486	0.359	0.0163338	0.882861	0.950685	0	0	0
'Cpox'	12.605	13.026	13.258	13.595	13.866	13.853	12.747	14.179	13.254	12.334	11.9	14.222	13.418	13.761	14.634	12.331	15.592	14.766	-0.0427845	0.33755	0.59555	0	0	0
'Cpped1'	1.322	1.272	1.377	1.494	1.326	1.15	1.39	1.32	1.36	1.596	1.348	1.382	1.522	1.15	1.44	1.468	1.257	1.475	-0.0843816	0.184455	0.419871	0	0	0
'Cpq'	4.332	5.14	5.301	5.16	5.071	5.131	4.096	4.71	4.224	3.213	2.986	3.335	3.199	3.379	3.235	2.862	2.524	3.152	0.613965	3.30835e-13	2.3286e-11	1	1	0
'Cpsf1'	44.862	43.337	48.173	42.968	42.774	47.881	42.533	44.111	47.076	46.598	42.426	49.153	48.093	41.292	45.039	47.069	44.103	47.868	-0.0378287	0.134291	0.352952	0	0	0
'Cpsf2'	19.704	18.717	19.294	20.3	19.113	19.15	21.569	20.582	18.672	18.031	19.198	20.151	19.169	19.937	18.557	17.383	18.542	19.393	0.0430664	0.229974	0.476786	0	0	0
'Cpsf3'	47.591	46.521	48.18	48.7	49.686	48.985	47.834	49.807	49.782	49.746	46.07	47.77	47.451	46.273	45.506	46.923	49.796	42.569	0.0412139	0.132725	0.350636	0	0	0
'Cpsf3l'	15.006	15.271	16.715	16.573	15.741	17.068	15.429	15.77	16.149	15.821	15.588	17.701	16.924	15.89	17.108	16.658	15.081	17.718	-0.0582587	0.0294973	0.133456	0	0	0
'Cpsf4'	7.438	7.383	7.639	7.117	7.701	7.947	7.139	7.922	7.537	7.094	7.362	7.591	7.671	7.245	7.497	7.599	7.135	7.695	0.0111722	0.714739	0.868331	0	0	0
'Cpsf6'	11.84	12.539	12.768	11.957	11.974	11.489	13.486	11.938	12.402	10.152	12.679	13.922	11.33	12.754	12.875	10.381	13.588	13.623	-0.0167239	0.742701	0.883931	0	0	0
'Cpsf7'	46.242	46.784	52.581	44.804	46.925	48.155	48.084	47.942	49.127	47.638	47.618	49.252	48.635	47.006	46.248	44.707	49.578	44.088	0.00973235	0.739724	0.881941	0	0	0
'Cpt1a'	94.884	89.11	70.383	95.418	83.819	69.525	92.955	90.087	72.305	84.683	78.731	84.216	91.184	80.271	78.404	84.431	82.714	84.863	-0.00374512	0.934031	0.97478	0	0	0
'Cpt2'	2.718	3.05	3.79	2.711	3.39	3.75	2.851	4.132	3.528	2.668	3.061	3.248	3.34	3.171	3.515	2.765	3.539	3.032	0.0674181	0.304802	0.562248	0	0	0
'Cptp'	3.331	3.997	3.375	3.351	3.402	3.372	4.091	3.565	3.421	3.084	3.222	3.583	3.106	2.987	3.363	3.633	3.154	4.021	0.0625771	0.369307	0.620275	0	0	0
'Cr1l'	5.691	6.459	6.111	5.692	6.154	6.04	6.087	6.253	5.629	6.171	6.407	6.61	5.789	6.368	6.517	5.897	6.347	6.444	-0.0768257	0.00889105	0.0575262	0	0	0
'Cracr2a'	7.702	7.149	8.317	6.882	7.221	8.543	6.39	7.546	8.641	10.99	8.581	8.054	9.393	7.965	7.869	8.122	8.593	7.747	-0.176553	0.0205467	0.105069	0	0	0
'Cradd'	4.769	6.312	5.465	5.57	5.9	6.454	6.165	7.358	6.251	6.743	6.569	5.203	5.789	5.912	5.888	6.163	5.524	5.199	0.0315612	0.6879	0.852511	0	0	0
'Cramp1l'	13.074	10.885	12.699	12.647	10.694	11.235	11.854	11.412	12.907	12.449	12.559	14.583	12.509	11.831	13.591	13.278	12.734	15.526	-0.158461	0.00032544	0.00417094	1	0	0
'Crat'	1.746	1.928	1.806	1.594	1.844	1.881	1.758	2.048	1.726	1.855	1.688	1.727	1.798	1.811	1.636	1.768	1.603	1.551	0.0724891	0.134354	0.352952	0	0	0
'Crbn'	18.277	21.65	19.093	17.076	21.537	18.612	19.421	22.144	18.506	18.86	20.012	17.184	17.855	19.952	17.188	19.055	19.768	16.712	0.0719593	0.0106664	0.0655686	0	0	0
'Crcp'	9.613	9.424	9.954	10.117	10.447	10.533	9.303	10.258	9.579	9.55	8.835	9.485	9.784	9.315	9.772	9.359	9.705	9.113	0.0625193	0.0961466	0.288323	0	0	0
'Creb1'	6.226	6.083	5.845	6.404	6.142	5.62	6.646	6.269	5.576	5.567	6.13	6.608	5.339	6.078	5.677	5.375	6.523	6.157	0.02439	0.599735	0.796651	0	0	0
'Creb3'	8.874	8.58	8.466	8.222	9.271	8.668	8.652	8.961	8.092	8.478	8.192	8.928	8.437	7.993	8.757	10.021	7.924	8.169	0.00641926	0.878511	0.948488	0	0	0
'Creb3l2'	1.266	1.65	1.351	1.616	1.528	1.776	1.43	1.648	1.961	1.622	1.604	1.652	1.574	1.478	1.414	1.612	1.927	1.493	-0.0270293	0.732476	0.878066	0	0	0
'Crebbp'	9.472	8.257	7.972	9.355	7.845	7.492	8.5	8.831	8.406	9.149	8.883	8.988	8.355	9.006	8.562	8.967	8.481	9.313	-0.0790871	0.0592116	0.210033	0	0	0
'Crebl2'	5.846	7.513	6.073	5.384	6.87	6.559	5.595	7.419	6.279	5.428	6.157	6.837	5.004	6.769	7.025	6.196	6.107	6.668	0.0196574	0.692209	0.855409	0	0	0
'Crebrf'	4.576	4.698	4.967	4.732	5.13	4.737	5.908	4.804	5.466	4.361	6.092	6.466	4.267	5.142	5.792	4.56	5.889	5.837	-0.106332	0.120573	0.331104	0	0	0
'Crebzf'	9.032	10.261	12.023	8.647	10.11	11.676	10.078	9.963	11.408	8.144	10.646	12.67	9.324	10.336	12.158	9.091	10.717	11.95	-0.0360411	0.289578	0.546125	0	0	0
'Creg1'	4.758	4.46	4.697	4.677	5.223	4.859	4.392	4.635	4.587	5.105	4.149	5.627	4.212	5.044	4.965	5.099	4.269	5.011	-0.0536338	0.357767	0.610327	0	0	0
'Creld1'	2.165	2.783	2.529	2.679	2.372	2.596	2.248	2.473	2.387	2.398	2.163	2.322	2.212	2.166	1.946	2.237	2.286	2.034	0.156569	0.00665314	0.0463399	1	0	0
'Creld2'	40.174	38.364	40.037	40.521	43.023	46.665	35.787	44.151	45.726	41.326	35.499	40.713	42.968	41.699	40.43	44.54	39.141	38.224	0.0305793	0.534376	0.754245	0	0	0
'Crem'	0.388	0.381	0.288	0.361	0.334	0.376	0.344	0.385	0.334	0.431	0.477	0.409	0.351	0.47	0.408	0.426	0.492	0.386	-0.27582	0.000231339	0.00316419	1	0	0
'Crim1'	2.892	3.311	3.207	3.081	3.411	3.776	3.196	3.453	3.573	3.213	2.876	2.5	2.704	3.15	2.156	3.233	2.848	2.457	0.252835	0.000464459	0.00565733	1	0	0
'Crip1'	2.566	2.48	2.57	2.683	2.525	3.011	2.6	2.886	2.74	2.498	2.721	3.169	2.956	3.159	3.172	2.535	2.761	2.785	-0.111337	0.0743114	0.242397	0	0	0
'Cript'	11.307	12.347	11.693	10.85	10.732	10.858	11.629	10.489	10.998	10.657	11.301	13.046	10.003	12.041	12.095	9.97	13.168	11.406	-0.0527168	0.331628	0.589687	0	0	0
'Crk'	8.62	9.31	8.505	8.782	7.995	7.907	9.471	8.398	8.615	7.564	8.955	10.081	7.539	8.897	9.137	8.454	9.736	9.676	-0.0532826	0.331791	0.589837	0	0	0
'Crkl'	29.587	28.006	28.031	28.844	26.761	27.333	27.851	25.429	28.454	27.057	29.471	31.853	26.544	29.143	30.752	28.24	27.984	33.566	-0.0899947	0.0312666	0.138597	0	0	0
'Crlf2'	34.85	35.767	40.927	29.253	33.802	38.754	31.717	36.602	39.139	38.983	33.248	38.679	34.964	35.41	38.405	40.309	32.6	39.216	-0.0594869	0.203157	0.445562	0	0	0
'Crlf3'	36.564	35.529	34.899	36.474	35.325	35.253	36.944	35.239	33.848	29.438	34.709	38.59	30.85	35.014	38.116	33.674	35.783	40.384	0.00925167	0.845423	0.934336	0	0	0
'Crls1'	3.717	3.882	3.696	3.462	4.004	3.692	3.754	4.008	3.505	3.381	3.147	4.046	3.152	3.851	4.396	3.51	3.448	3.718	0.0308034	0.62314	0.81189	0	0	0
'Crmp1'	0.559	0.426	0.581	0.421	0.472	0.571	0.475	0.566	0.653	0.443	0.39	0.669	0.395	0.434	0.619	0.365	0.372	0.508	0.16033	0.112464	0.318272	0	0	0
'Crnkl1'	18.203	18.937	18.58	18.314	19.287	18.944	21.04	18.892	19.248	18.594	21.738	19.739	18.69	18.836	18.588	17.7	18.892	18.145	-0.00688434	0.851289	0.936041	0	0	0
'Crocc'	2.539	2.191	2.907	2.476	2.277	2.617	2.594	2.13	2.883	2.729	2.434	2.681	2.683	2.577	2.347	2.452	2.63	2.483	-0.0371285	0.471208	0.706854	0	0	0
'Crot'	9.439	11.324	10.574	10.253	10.312	10.278	10.653	11.195	9.918	9.7	10.016	10.954	9.246	10.303	9.987	10.006	11.479	9.63	0.0277474	0.44592	0.687811	0	0	0
'Crtam'	1.086	0.648	1.564	1.171	1.113	1.3	1.173	1.249	1.025	0.895	0.698	1.093	1.044	0.592	1.076	0.71	0.505	0.979	0.445995	0.000310872	0.0040254	1	1	0
'Crtap'	6.333	6.341	6.693	6.012	6.895	6.694	5.222	6.194	6.174	5.472	4.919	6.349	6.437	5.458	6.851	6.727	5.359	6.87	0.0459163	0.487017	0.717456	0	0	0
'Crtc1'	3.799	3.577	3.693	3.106	3.473	3.804	3.366	3.551	3.981	3.846	3.313	3.935	3.657	3.3	3.492	3.639	3.11	3.603	0.0112197	0.789471	0.906111	0	0	0
'Crtc2'	16.354	15.728	16.314	15.664	15.001	16.394	16.301	15.772	16.571	16.55	15.976	17.099	17.084	15.152	16.818	16.082	16.583	16.825	-0.0508362	0.028857	0.131707	0	0	0
'Crtc3'	12.176	11.027	12.426	10.406	11.456	12.477	10.379	11.71	12.611	13.161	12.552	12.993	12.029	12.335	13.142	12.579	11.877	12.387	-0.120655	0.00054158	0.00639129	1	0	0
'Cry1'	5.849	5.232	5.947	5.274	5.76	5.122	5.543	5.528	5.481	5.184	5.982	6.53	5.214	5.339	6.347	5.567	5.596	6.032	-0.0715028	0.207428	0.451911	0	0	0
'Cry2'	3.539	4.149	3.772	3.056	3.563	3.507	3.085	3.82	3.613	4.422	3.722	3.671	3.904	3.815	3.691	4.127	3.422	3.276	-0.0911926	0.134797	0.353634	0	0	0
'Cryl1'	11.187	12.909	11.9	12.735	14.246	11.479	11.467	14.76	13.186	11.559	12.452	13.743	12.385	11.362	13.363	12.986	12.209	13.45	-0.0146346	0.806635	0.913423	0	0	0
'Cryz'	0.498	0.511	0.482	0.514	0.549	0.56	0.449	0.535	0.504	0.604	0.401	0.429	0.536	0.437	0.477	0.55	0.559	0.345	0.0906446	0.364352	0.61618	0	0	0
'Cryzl1'	4.106	5.659	4.731	4.681	5.261	4.677	4.915	5.255	4.933	4.562	4.283	4.383	4.446	4.762	4.006	4.423	4.516	3.782	0.159995	0.000371555	0.00465223	1	0	0
'Cs'	87.74	91.133	93.991	90.434	92.998	93.676	90.559	91.681	92.039	87.064	87.306	91.544	94.4	88.61	97.134	89.315	89.907	90.648	0.00387995	0.852183	0.936688	0	0	0
'Csad'	9.076	8.745	10.574	7.567	8.813	10.273	8.786	9.493	10.173	9.437	9.958	10.032	9.534	9.027	8.833	8.783	9.608	8.628	-0.0117205	0.832535	0.926999	0	0	0
'Csde1'	18.392	20.394	19.088	20.215	20.243	18.543	20.767	20.898	17.968	19.265	20.29	17.984	18.964	19.999	17.222	19.581	20.525	17.207	0.0362926	0.115547	0.322783	0	0	0
'Cse1l'	7.793	8.222	8.715	8.441	8.453	8.075	8.902	8.187	7.967	7.031	7.517	8.543	7.992	8.573	8.188	7.172	8.465	8.122	0.0499694	0.208811	0.453514	0	0	0
'Csf1'	26.167	21.878	27.856	22.457	22.626	24.122	23.03	23.341	25.781	24.368	24.233	29.1	17.884	22.043	26.69	23.085	22.28	29.203	-0.0144683	0.801448	0.911386	0	0	0
'Csf2ra'	9.073	7.382	9.379	6.522	8.124	9.8	7.546	8.288	9.208	10.278	6.546	10.282	7.792	7.156	9.71	8.424	8.388	9.717	-0.061476	0.384771	0.634682	0	0	0
'Csgalnact2'	2.324	3.331	2.736	2.433	3.247	3.018	2.914	3.18	2.524	3.252	3.011	2.657	3.089	3.422	2.464	2.764	2.944	2.274	-0.0188847	0.766031	0.895642	0	0	0
'Csk'	253.74	274.084	265.67	261.936	261.829	277.204	259.447	260.57	273.27	250.644	238.027	268.291	246.276	246.518	272.722	254.419	232.697	276.176	0.0532983	0.0282871	0.130253	0	0	0
'Csnk1a1'	37.111	41.312	37.166	38.979	40.959	36.465	39.759	40.654	36.342	39.93	39.873	36.22	38.624	41.365	36.022	39.457	40.871	36.329	-0.0100844	0.538683	0.75669	0	0	0
'Csnk1d'	36.781	38.371	35.828	34.805	37.233	37.436	34.102	37.882	36.911	36.004	37.007	39.017	34.928	36.82	39.248	38.012	36.968	39.131	-0.0443841	0.0778143	0.250092	0	0	0
'Csnk1e'	3.948	4.213	4.589	4.063	4.014	4.634	4.099	3.984	4.223	4.26	3.408	3.75	3.757	3.891	3.751	3.571	3.406	3.86	0.158337	0.000320707	0.00413644	1	0	0
'Csnk1g1'	2.62	2.65	2.876	2.653	2.709	2.574	2.771	2.869	2.718	2.629	2.967	2.987	2.75	2.742	2.839	2.616	3.047	2.938	-0.0730842	0.0287637	0.131502	0	0	0
'Csnk1g2'	165.616	175.101	168.39	158.164	168.654	193.824	160.363	169.879	173.959	174.236	161.009	171.214	178.066	172.302	182.81	193.77	161.173	183.728	-0.051531	0.162919	0.394729	0	0	0
'Csnk1g3'	20.389	21.501	19.021	21.324	21.406	20.332	21.907	22.01	20.07	19.345	21.505	22.005	19.845	22.395	22.405	19.026	22.334	23.109	-0.0423946	0.294115	0.550049	0	0	0
'Csnk2a1'	27.914	31.36	28.479	28.973	31.046	28.145	28.866	31.479	28.241	28.643	30.271	30.296	28.244	31.246	29.043	28.804	30.454	30.187	-0.0277363	0.178552	0.413988	0	0	0
'Csnk2a2'	15.358	15.965	15.45	16.55	15.814	14.521	14.424	15.522	14.717	14.714	14.994	15.753	14.878	15.546	15.756	14.441	16.235	16.041	-0.0138765	0.700477	0.860204	0	0	0
'Csnk2b'	32.018	31.801	33.022	32.378	33.051	34.268	34.168	32.141	33.765	30.177	32.166	32.333	32.829	31.894	33.975	30.182	33.161	32.539	0.0255717	0.338376	0.595741	0	0	0
'Cspp1'	1.616	1.57	1.886	1.696	1.755	1.542	1.792	1.645	1.941	1.939	1.863	1.77	1.856	1.569	1.603	1.715	1.732	1.673	-0.0348016	0.494556	0.723693	0	0	0
'Csrnp1'	74.747	39.294	27.038	44.693	39.102	30.535	33.3	45.298	26.034	79.665	44.76	26.465	62.773	59.794	27.228	85.31	38.344	24.727	-0.240819	0.109121	0.311044	0	0	0
'Csrnp2'	3.499	2.702	3.5	3.434	3.189	3.489	3.425	3.503	3.436	3.603	3.442	4.283	3.119	3.913	3.536	3.462	3.575	3.905	-0.132288	0.0395572	0.162146	0	0	0
'Csrp1'	57.31	58.791	57.222	56.834	55.473	63.401	56.217	55.066	60.671	78.541	74.288	71.855	81.87	74.682	80.077	76.493	73.028	73.383	-0.402295	3.43402e-34	8.45971e-32	1	1	0
'Csrp2bp'	4.875	5.27	5.526	5.167	5.078	5.641	5.156	5.244	5.479	5.154	5.253	5.596	5.197	5.541	5.619	5.578	5.475	5.334	-0.0468896	0.153128	0.380466	0	0	0
'Cst3'	31.105	35.504	30.936	32.196	35.311	34.66	29.482	36.394	32.02	31.255	34.482	32.453	30.945	33.846	34.535	38.017	33.466	32.169	-0.0275958	0.508354	0.733644	0	0	0
'Cst7'	69.28	57.21	78.005	67.102	57.261	66.307	58.911	65.014	71.6	59.218	55.016	64.56	41.232	51.872	66.183	50.271	49.482	64.534	0.229031	0.000231518	0.00316419	1	0	0
'Cstb'	68.442	72.429	61.591	63.766	68.027	62.027	59.871	60.215	60.503	63.748	61.776	61.117	64.593	68.701	60.705	58.833	69.349	53.027	0.0272907	0.546579	0.761017	0	0	0
'Cstf1'	12.914	14.761	15.392	12.535	13.636	14.914	13.178	14.506	15.057	12.579	13.669	16.04	13.022	13.041	15.409	14.057	13.382	15.518	-0.010328	0.760317	0.893413	0	0	0
'Cstf2'	6.823	7.13	7.45	6.765	7.15	6.954	6.67	6.908	6.851	6.35	6.77	7.111	7.429	7.273	6.967	7.08	7.131	7.01	-0.0201435	0.499327	0.72728	0	0	0
'Cstf2t'	15.448	16.507	16.175	16.348	16.644	15.084	16.43	16.519	17.067	13.828	15.851	16.793	13.839	15.657	15.747	14.117	16.486	16.522	0.0622364	0.106614	0.306744	0	0	0
'Cstf3'	6.317	7.542	7.226	7.578	7.021	6.942	8.291	7.556	7.546	6.993	7.608	7.433	6.814	7.531	7.037	6.888	8.035	6.698	0.0104536	0.813279	0.915682	0	0	0
'Ctage5'	12.374	11.194	12.288	12.74	11.628	11.328	12.975	11.715	11.202	11.98	11.422	11.879	11.692	11.834	11.675	11.404	11.57	12.009	0.0145342	0.620392	0.810063	0	0	0
'Ctbp1'	30.672	33.727	31.666	29.871	33.61	33.824	30.129	33.264	31.345	30.453	30.604	32.725	32.504	33.111	34.63	35.579	30.848	33.546	-0.0405749	0.228632	0.475204	0	0	0
'Ctbs'	0.724	1.042	0.805	0.859	0.944	0.745	0.763	0.846	0.863	0.971	0.766	0.722	1.012	0.976	0.829	0.868	0.678	0.628	0.018834	0.841967	0.933057	0	0	0
'Ctc1'	3.519	3.505	4.186	3.31	3.573	4.332	3.617	3.629	4.167	4.272	3.552	3.753	3.974	3.611	3.824	3.633	3.212	3.396	0.0169845	0.739653	0.881941	0	0	0
'Ctcf'	42.884	45.022	44.697	45.83	45.55	44.525	43.889	45.307	44.757	44.784	44.616	41.739	45.3	46.318	43.248	44.587	46.201	40.682	0.00956897	0.66629	0.839057	0	0	0
'Ctdnep1'	35.948	37.369	37.279	35.741	36.017	38.824	33.928	37.082	37.719	35.896	35.621	38.019	35.092	35.688	36.36	36.662	33.354	37.257	0.0163392	0.535498	0.755097	0	0	0
'Ctdp1'	16.772	17.118	17.583	16.316	16.633	18.054	15.314	17.919	16.23	17.099	18.054	17.372	17.072	16.694	16.749	18.136	16.976	17.006	-0.0377164	0.243604	0.493621	0	0	0
'Ctdsp1'	36.678	40.047	42.653	32.33	39.429	45.683	32.813	44.976	43.705	37.058	35.871	39.014	36.725	32.762	39.858	38.305	33.029	38.022	0.102763	0.0467981	0.180347	0	0	0
'Ctdsp2'	39.722	42.644	36.319	37.699	42.147	40.89	36.339	43.224	38.76	38.821	41.924	45.962	35.708	44.14	44.549	42.639	41.626	45.76	-0.101628	0.0128336	0.0750037	0	0	0
'Ctdspl'	1.255	1.475	1.695	1.511	1.145	1.583	1.465	1.26	1.835	1.085	1.169	1.722	1.526	1.056	1.797	1.319	1.211	1.65	0.0601766	0.434324	0.678757	0	0	0
'Ctdspl2'	4.327	4.258	4.592	4.908	4.595	4.188	4.817	4.224	4.348	3.735	4.468	4.754	4.253	4.433	4.554	3.808	4.768	4.558	0.0231858	0.642407	0.824684	0	0	0
'Ctif'	0.58	0.688	0.667	0.658	0.629	0.93	0.739	0.719	0.838	0.792	1.008	0.531	0.708	0.503	0.574	0.712	0.538	0.486	0.153029	0.279447	0.536264	0	0	0
'Ctla4'	119.827	102.933	61.986	87.521	111.617	64.696	90.971	104.919	57.726	129.87	107.38	63.054	155.993	130.044	62.133	127.277	111.092	61.874	-0.215625	0.00619408	0.0440378	1	0	0
'Ctnna1'	6.398	5.473	7.863	8.259	7.605	8.053	7.087	6.998	8.102	7.831	8.942	9.149	7.511	9.201	8.808	6.795	8.161	9.338	-0.210745	0.00129745	0.0129272	1	0	0
'Ctnnb1'	14.7	16.416	16.529	15.634	15.473	17.31	15.892	15.926	16.919	12.643	14.921	18.739	13.636	15.3	18.021	14.223	15.705	18.833	0.0262391	0.527006	0.748288	0	0	0
'Ctnnbip1'	5.505	6.789	6.343	6.036	5.861	7.496	6.062	6.528	6.226	5.871	5.542	5.735	5.286	6.051	5.768	6.135	4.658	4.993	0.176784	0.00501085	0.0375109	1	0	0
'Ctnnbl1'	23.449	22.294	25.238	27.017	25.153	25.456	25.254	26.025	24.109	25.705	24.266	24.126	25.561	23.642	25.867	25.702	23.345	23.567	0.00599283	0.859151	0.939049	0	0	0
'Ctns'	2.906	3.386	3.355	3.701	3.461	3.601	3.255	3.252	3.521	3.433	2.969	3.412	3.31	3.483	3.357	3.28	3.185	3.231	0.0239328	0.641042	0.823892	0	0	0
'Ctps'	9.284	7.817	8.998	8.917	8.553	8.205	9.081	9.14	8.355	8.648	8.282	8.701	8.974	8.157	8.28	7.411	8.192	8.49	0.0478679	0.266685	0.520069	0	0	0
'Ctps2'	7.737	8.67	7.873	8.45	9.068	7.595	7.869	8.648	7.741	8.755	8.603	8.094	8.336	8.831	7.705	8.136	8.443	7.411	-0.0252744	0.360729	0.613183	0	0	0
'Ctr9'	7.461	7.515	8.068	7.938	7.618	8.406	7.631	7.982	8.241	8.249	8.402	8.217	8.074	7.926	7.983	7.642	7.69	7.946	-0.0342962	0.230605	0.477692	0	0	0
'Ctsa'	27.475	26.998	30.195	26.224	27.654	28.737	25.145	28.464	28.032	25.725	26.223	27.334	25.47	26.953	27.762	24.753	25.274	26.68	0.0661037	0.00556203	0.040659	1	0	0
'Ctsb'	137.059	144.295	130.267	139.116	147.628	134.727	132.919	142.596	130.325	153.28	162.496	140.589	147.12	160.789	150.549	160.058	157.545	147.985	-0.166486	1.34821e-12	8.79819e-11	1	0	0
'Ctsc'	6.295	6.245	6.612	6.064	5.711	6.125	6.379	6.366	5.492	5.295	5.672	6.696	5.153	5.14	5.842	5.777	5.646	6.125	0.0949834	0.056668	0.20462	0	0	0
'Ctsd'	56.722	56.957	54.965	54.128	55.469	59.434	52.487	56.204	55.076	57.6	53.701	59.008	55.982	55.877	59.065	60.016	52.121	59.158	-0.0412942	0.141125	0.363605	0	0	0
'Ctse'	88.339	102.616	88.598	86.431	100.837	94.462	87.564	98.438	91.825	110.918	102.61	99.577	104.856	106.308	103.276	112.034	103.905	95.791	-0.174375	6.95632e-08	2.23282e-06	1	0	0
'Ctsl'	35.499	46.794	27.404	38.292	43.262	33.714	36.954	37.412	35.072	44.544	43.122	34.759	53.214	50.247	36.478	50.321	49.39	35.376	-0.255173	9.05703e-06	0.000190749	1	0	0
'Ctso'	8.564	10.97	8.785	8.592	9.971	9.008	8.933	10.361	9.801	10.239	10.284	9.486	9.739	9.869	9.233	10.097	10.375	8.816	-0.0647769	0.0827917	0.260482	0	0	0
'Ctss'	49.442	58.199	48.753	48.408	56.977	54.49	50.572	57.946	52.01	59.185	55.696	61.519	58.741	62.977	60.674	62.225	62.051	59.885	-0.201761	1.68247e-09	7.36848e-08	1	0	0
'Ctsw'	6.495	7.196	7.951	5.197	6.172	9.304	8.521	7.089	8.973	7.817	5.368	10.199	5.271	7.695	9.978	10.074	8.317	9.88	-0.163353	0.128801	0.343865	0	0	0
'Ctsz'	152.636	169.16	141.645	157.253	172.355	141.908	146.189	173.715	141.486	140.768	155.276	118.972	175.794	154.061	127.564	142.64	154.486	120.727	0.107267	0.00784586	0.0522033	0	0	0
'Cttn'	2.715	2.834	3.087	2.595	3.286	3.038	3.255	2.781	2.514	3.182	2.559	2.723	2.862	3.015	2.664	2.557	3.021	2.378	0.0550832	0.385157	0.634883	0	0	0
'Ctu1'	5.272	5.23	5.874	3.657	5.623	6.703	4.211	5.99	5.583	5.116	4.263	5.403	4.498	4.78	5.594	5.479	4.534	5.108	0.0964274	0.219511	0.466479	0	0	0
'Ctu2'	3.737	3.805	4.301	3.931	4.009	4.607	3.355	3.904	3.93	4.035	3.183	4.076	3.742	3.68	4.171	3.874	3.565	3.726	0.0544289	0.241193	0.491959	0	0	0
'Cuedc1'	0.446	0.537	0.499	0.519	0.627	0.564	0.532	0.516	0.509	0.51	0.671	0.367	0.551	0.41	0.405	0.693	0.602	0.302	0.100706	0.412915	0.661105	0	0	0
'Cuedc2'	11.412	11.439	11.759	13.005	12.419	13.592	14.331	12.611	12.006	10.305	10.384	10.386	12.286	11.699	9.914	11.485	10.449	10.981	0.192103	0.000402618	0.00499043	1	0	0
'Cul1'	20.764	22.112	21.34	22.726	21.856	19.692	21.739	22.475	20.53	21.136	21.129	20.885	19.909	23.333	20.13	20.126	21.938	19.979	0.0242616	0.399159	0.648206	0	0	0
'Cul2'	3.851	4.106	4.006	4.332	4.659	3.799	4.545	4.278	4.164	4.389	4.165	4.291	4.226	3.978	4.028	3.88	4.683	4.186	-0.0203096	0.647759	0.828317	0	0	0
'Cul3'	23.938	25.382	25.438	24.494	25.948	24.907	26.162	27.352	24.062	25.259	24.584	25.124	23.865	27.283	24.547	26.479	27.221	24.598	-0.0178733	0.515219	0.739006	0	0	0
'Cul4a'	9.184	9.553	9.529	8.585	9.666	9.154	8.698	10.389	9.114	9.103	9.126	9.314	9.579	9.84	9.038	9.569	9.26	9.242	-0.0129984	0.66347	0.837539	0	0	0
'Cul4b'	10.321	10.349	10.488	10.661	10.823	10.049	10.404	11.391	9.941	10.825	11.417	11.769	10.428	11.302	10.225	10.283	11.106	11.11	-0.0736496	0.0286536	0.131205	0	0	0
'Cul5'	5.128	5.401	5.162	5.174	5.213	4.994	5.249	5.169	4.944	5.263	4.895	5.235	4.724	5.263	4.924	5.136	5.394	4.732	0.0153459	0.618805	0.809251	0	0	0
'Cul7'	2.56	2.634	2.824	2.594	2.622	2.745	2.436	2.515	2.9	2.413	2.41	2.502	2.77	2.345	2.342	2.326	2.386	2.468	0.107397	0.00802936	0.0529948	0	0	0
'Cul9'	1.095	0.906	1.127	0.955	1.034	1.076	1.051	1.104	1.183	0.88	1.219	0.845	0.865	0.819	0.927	0.678	0.848	0.824	0.2656	0.000636365	0.00729523	1	0	0
'Cuta'	38.063	42.989	42.234	44.611	44.305	46.161	40.24	42.282	40.582	39.362	39.815	45.766	46.285	39.763	45.378	39.179	42.169	43.595	-0.0156232	0.722696	0.872406	0	0	0
'Cutc'	3.08	3.199	3.554	2.875	4.524	3.454	3.02	4.157	3.638	3.485	3.831	2.862	2.955	3.803	3.209	3.964	3.44	2.381	0.0787123	0.374059	0.625272	0	0	0
'Cux1'	3.549	3.004	3.725	3.501	3.381	3.63	3.522	3.277	3.607	3.803	3.868	3.743	3.926	3.511	3.377	3.393	3.659	3.693	-0.0909079	0.0209523	0.10626	0	0	0
'Cwc15'	78.553	81.633	84.425	79.491	87.302	86.378	81.528	85.797	82.88	79.409	76.959	73.851	81.587	77.719	77.557	80.885	77.54	75.472	0.0867145	0.00326434	0.0268953	1	0	0
'Cwc22'	4.269	4.583	4.676	4.784	4.609	4.908	4.847	4.426	4.924	4.652	4.599	4.23	4.455	4.56	4.255	4.15	4.509	3.854	0.0902404	0.026424	0.124704	0	0	0
'Cwc25'	7.532	6.757	7.362	6.828	7.023	7.409	7.649	7.134	7.363	7.352	6.952	6.923	7.249	6.517	6.844	7.069	7.189	6.626	0.0465558	0.156924	0.386582	0	0	0
'Cwc27'	8.493	8.367	7.539	8.024	6.906	7.598	8.72	7.32	7.184	7.243	6.76	7.308	7.214	6.79	8.089	7.192	8.303	7.434	0.0661963	0.229363	0.476393	0	0	0
'Cwf19l1'	5.273	5.905	5.949	6.198	5.841	6.495	5.553	6.2	6.661	5.333	5.595	6.438	5.955	5.572	5.802	6.473	5.909	5.774	0.0207769	0.683582	0.850032	0	0	0
'Cwf19l2'	7.863	10.221	9.491	9.309	9.891	9.326	9.382	9.015	8.993	9.319	10.635	9.376	8.78	8.867	8.109	7.965	9.609	8.009	0.0372583	0.462529	0.698508	0	0	0
'Cxcr4'	96.281	99.196	69.44	87.759	100.042	72.084	84.785	108.868	78.158	99.583	101.209	82.782	86.925	114.275	77.912	107.629	106.731	82.402	-0.123551	0.00314101	0.0262301	1	0	0
'Cxcr5'	286.946	293.602	275.005	320.241	286.469	280.297	326.977	254.389	296.298	249.658	299.667	294.13	284.53	257.754	296.917	239.072	285.866	310.258	0.0472505	0.389411	0.638798	0	0	0
'Cxcr6'	24.506	23.416	24.94	27.487	19.442	21.666	28.823	22.044	22.762	14.515	17.759	21.432	14.702	15.722	18.572	15.338	16.016	19.456	0.475261	7.05717e-10	3.32016e-08	1	1	0
'Cxx1b'	37.437	40.132	36	35.132	40.557	43.879	38.217	38.03	40.658	38.878	35.163	37.167	36.909	36.962	41.305	37.88	34.76	35.468	0.0555424	0.208444	0.453024	0	0	0
'Cxx1c'	43.96	53.217	47.172	48.451	46.693	46.973	43.571	46.252	52.943	52.903	48.888	50.9	49.127	50.212	50.424	49.673	47.623	47.943	-0.073007	0.150021	0.377214	0	0	0
'Cxxc1'	76.523	70.718	79.663	72.833	68.244	79.861	71.72	70.114	79.633	79.363	70.876	77.588	79.49	70.356	75.254	76.169	71.41	76.379	-0.0253357	0.296469	0.552438	0	0	0
'Cxxc5'	49.357	69.093	43.917	51.3	59.325	52.631	49.468	57.191	50.502	49.286	48.986	51.449	55.34	62.84	51.019	57.145	57.084	52.587	-0.0271952	0.607515	0.802604	0	0	0
'Cyb561a3'	11.645	14.478	14.671	12.033	14.163	14.577	12.113	14.229	15.255	14.94	14.795	14.977	14.328	13.611	13.211	13.098	12.862	13.043	-0.0325544	0.556243	0.767893	0	0	0
'Cyb561d1'	3.244	4.011	3.596	3.186	4.081	3.941	3.148	4.129	3.889	3.678	3.218	4.078	3.686	3.998	3.976	3.732	3.582	3.917	-0.0443086	0.350616	0.60465	0	0	0
'Cyb561d2'	2.764	2.906	3.343	3.275	3.517	3.747	3.047	3.836	3.788	2.982	3.148	3.465	3.168	3.087	3.244	3.375	3.07	3.021	0.072288	0.251143	0.502286	0	0	0
'Cyb5a'	16.71	18.724	16.659	17.87	17.36	17.252	18.374	18.399	16.258	15.551	17.593	17.59	17.612	17.762	17.888	16.186	16.403	16.629	0.0255753	0.479442	0.711797	0	0	0
'Cyb5b'	37.425	41.787	38.729	39.936	38.06	38.478	39.654	39.054	38.766	35.195	39.989	41.619	38.271	41.332	41.664	35.681	39.656	40.728	-0.020082	0.532018	0.75258	0	0	0
'Cyb5d2'	1.408	1.197	1.528	1.455	1.389	1.551	1.525	1.273	1.441	1.608	1.452	1.543	1.361	1.462	1.387	1.392	1.572	1.358	-0.0478337	0.478155	0.71117	0	0	0
'Cyb5r1'	3.03	3.594	4.13	3.381	3.341	3.744	3.066	3.518	3.726	3.162	3.418	3.824	3.471	3.311	3.784	3.268	3.184	3.481	0.0175189	0.691925	0.855165	0	0	0
'Cyb5r3'	18.698	21.689	19.816	17.121	20.351	20.48	18.348	20.491	21.368	21.554	20.213	20.433	21.231	18.561	19.605	22.337	17.986	19.638	-0.0360268	0.442623	0.686218	0	0	0
'Cyb5rl'	0.534	0.477	0.646	0.504	0.559	0.551	0.525	0.592	0.675	0.58	0.497	0.57	0.528	0.516	0.485	0.624	0.523	0.509	0.0666155	0.379932	0.631553	0	0	0
'Cyba'	146.423	158.255	156.602	153.017	154.08	160.877	152.958	154.274	161.334	157.613	140.843	155.541	148.162	154.632	158.236	166.46	147.488	155.487	0.0043249	0.877746	0.94848	0	0	0
'Cybb'	11.904	15.105	11.176	11.813	17.034	11.244	11.948	14.184	10.408	14.962	19.359	14.004	16.67	18.734	12.567	16.078	21.528	12.319	-0.354252	1.66492e-17	1.69135e-15	1	0	0
'Cyc1'	76.103	82.134	90.82	78.527	88.503	90.215	73.936	87.915	88.323	78.74	71.807	85.685	92.323	80.318	88.379	88.48	76.644	78.714	0.0187162	0.682065	0.848727	0	0	0
'Cyfip1'	9.901	13.008	9.394	10.18	12.013	9.877	10.145	11.179	10.278	11.596	11.767	10.205	12.171	12.601	9.72	11.908	12.217	9.763	-0.0977576	0.00630816	0.0445596	1	0	0
'Cyfip2'	61.955	56.587	60.235	58.622	57.083	58.396	56.543	58.613	57.053	61.451	59.923	57.684	58.929	58.782	59.14	58.387	57.045	58.793	-0.0238787	0.314787	0.572414	0	0	0
'Cyhr1'	19.251	18.172	20.209	18.258	18.958	21.074	16.964	18.706	18.725	19.496	18.607	21.183	19.258	18.637	20.884	20.483	17.591	22.432	-0.0767418	0.0263604	0.124538	0	0	0
'Cyld'	32.279	34.747	32.412	35.391	34.988	30.914	32.992	34.644	31.039	32.681	35.624	34.312	33.597	37.036	31.332	32.444	35.143	33.177	-0.0400413	0.124182	0.33692	0	0	0
'Cyp20a1'	2.081	2.482	2.634	2.172	2.422	2.385	2.766	2.874	2.441	2.832	2.976	3.188	2.688	2.669	2.671	2.847	2.901	3.04	-0.229259	0.000515205	0.00613081	1	0	0
'Cyp2s1'	0.822	0.785	0.844	0.68	0.681	0.941	0.786	0.669	0.914	0.887	0.738	1.29	0.594	0.67	1.091	0.795	0.547	1.104	-0.116252	0.25384	0.505526	0	0	0
'Cyp4f13'	4.023	4.465	4.154	3.694	4.53	4.431	4.5	4.501	4.821	6.208	5.294	4.986	6.283	5.062	4.504	5.893	5.178	4.224	-0.284497	1.36974e-05	0.000278297	1	0	0
'Cyp4f17'	4.555	4.31	4.402	3.565	4.025	4.593	3.757	4.426	4.415	4.535	4.464	4.069	4.255	3.994	3.665	4.118	4.076	4.32	0.0230801	0.774104	0.899336	0	0	0
'Cyp4v3'	3.183	4.043	3.512	3.557	4.178	3.267	4.113	4.151	3.696	3.347	3.685	2.946	3.045	3.428	2.619	3.492	3.485	2.581	0.229246	2.20811e-05	0.000421681	1	0	0
'Cyp51'	8.915	9.919	10.164	10.67	9.578	10.72	10.748	8.661	10.197	10.15	11.693	10.157	10.791	11.174	11.204	9.156	10.527	9.943	-0.0924088	0.0798375	0.254354	0	0	0
'Cysltr2'	3.508	5.311	5.06	4.452	5.415	3.644	4.38	4.997	5.194	5.158	4.631	3.542	4.573	4.2	3.028	4.634	4.719	3.131	0.16219	0.106486	0.306547	0	0	0
'Cyth1'	28.392	35.003	31.001	31.133	33.433	30.074	33.064	32.515	30.324	51.693	52.643	54.079	53.454	51.501	54.453	56.247	50.707	53.606	-0.760526	7.88174e-116	8.62963e-113	1	1	0
'Cyth2'	22.628	22.686	21.686	20.858	22.029	23.02	22.898	22.821	21.523	21.562	19.981	22.147	22.372	21.3	21.479	22.54	21.627	20.038	0.0413047	0.141937	0.364802	0	0	0
'Cyth3'	12.885	13.295	11.913	12.692	12.736	12.538	12.309	12.927	12.831	12.023	12.933	12.872	10.774	12.153	11.976	12.187	11.288	12.815	0.0547454	0.137656	0.357906	0	0	0
'Cyth4'	50.446	48.456	47.128	52.229	47.648	48.453	53.674	48.511	49.038	53.8	53.215	59.561	59.128	51.393	54.116	58.724	56.546	57.812	-0.191867	1.07966e-10	5.51244e-09	1	0	0
'Cytip'	23.142	24.465	23.189	23.083	24.547	22.324	23.307	26.134	21.92	20.483	22.718	22.978	16.405	21.644	23.201	21.173	21.63	22.796	0.126948	0.00875922	0.056843	0	0	0
'D030056L22Rik'	6.816	6.502	6.722	6.011	6.032	6.25	6.721	6.857	6.531	5.501	7.047	7.414	6.283	7.863	7.046	6.603	7.058	7.432	-0.0992042	0.0746728	0.243163	0	0	0
'D10Jhu81e'	53.819	61.82	55.244	53.456	54.423	61.575	53.186	57.118	56.589	54.746	52.911	55.939	55.572	52.837	55.758	54.296	49.704	54.696	0.0487541	0.148876	0.375582	0	0	0
'D10Wsu102e'	22.177	24.281	21.102	21.812	23.675	21.931	23.127	22.893	22.034	21.899	22.482	21.908	21.944	23.288	23.099	22.291	22.921	23.255	-0.0133969	0.655601	0.833156	0	0	0
'D11Wsu47e'	5.194	5.063	5.189	4.517	5.273	5.266	5.047	5.411	5.444	5.038	4.397	5.776	4.471	5.111	5.478	5.752	4.957	4.941	0.00435921	0.937636	0.976373	0	0	0
'D130040H23Rik'	4.469	4.571	4.506	4.482	4.72	4.179	5.013	4.297	4.486	5.519	5.564	4.866	5.58	5.056	4.233	4.81	5.476	4.026	-0.156588	0.0140429	0.0799885	0	0	0
'D16Ertd472e'	8.787	8.06	8.73	8.777	9.759	8.951	8.803	8.99	8.188	8.136	7.743	8.043	7.395	8.555	7.34	8.543	7.592	7.039	0.159391	0.000386096	0.00482204	1	0	0
[truncated: 7,854 more rows]
